# Supplementary material for: Judgements of a speaker’s personality are correlated across differing content and stimulus type
Source: PLoS One. 2018 Oct 4;13(10):e0204991. doi: 10.1371/journal.pone.0204991 (PMC6171871; doi:10.1371/journal.pone.0204991)
Supplement: S1 Dataset — (CSV) [file pone.0204991.s003.csv]

PP_ID	PP_Age	PP_Sex	Nationality	Trait	Voice	Voice_Sex	Condition	Rating	Response	Reaction
1	27	female	United Kingdom	Dominance	gm_F04	Female	RW	Rating1	88	4160
1	27	female	United Kingdom	Dominance	ARD22	Female	RW	Rating1	272	2818
1	27	female	United Kingdom	Dominance	gm_F05	Female	RW	Rating1	328	2912
1	27	female	United Kingdom	Dominance	gm_F16	Female	RW	Rating1	139	2558
1	27	female	United Kingdom	Dominance	gm_F14	Female	RW	Rating1	65	2033
1	27	female	United Kingdom	Dominance	gm_F09	Female	RW	Rating1	256	1809
1	27	female	United Kingdom	Dominance	gm_F02	Female	RW	Rating1	272	2114
1	27	female	United Kingdom	Dominance	DKY26	Female	RW	Rating1	155	1802
1	27	female	United Kingdom	Dominance	gm_F11	Female	RW	Rating1	345	3496
1	27	female	United Kingdom	Dominance	gm_F06	Female	RW	Rating1	27	1961
1	27	female	United Kingdom	Dominance	JRA04	Female	RW	Rating1	244	1414
1	27	female	United Kingdom	Dominance	NGE07	Female	RW	Rating1	205	1417
1	27	female	United Kingdom	Dominance	gm_F10	Female	RW	Rating1	322	2063
1	27	female	United Kingdom	Dominance	CFY08	Female	RW	Rating1	315	1675
1	27	female	United Kingdom	Dominance	JJE21	Female	RW	Rating1	357	2036
1	27	female	United Kingdom	Dominance	TRE11	Female	RW	Rating1	19	1776
1	27	female	United Kingdom	Dominance	gm_F23	Female	RW	Rating1	80	2050
1	27	female	United Kingdom	Dominance	gm_F22	Female	RW	Rating1	299	1674
1	27	female	United Kingdom	Dominance	KDE26	Female	RW	Rating1	174	2917
1	27	female	United Kingdom	Dominance	gm_F17	Female	RW	Rating1	287	1670
1	27	female	United Kingdom	Dominance	SHA04	Female	RW	Rating1	353	2152
1	27	female	United Kingdom	Dominance	CMN17	Female	RW	Rating1	143	1537
1	27	female	United Kingdom	Dominance	SGN09	Female	RW	Rating1	322	1774
1	27	female	United Kingdom	Dominance	gm_F08	Female	RW	Rating1	391	1808
1	27	female	United Kingdom	Dominance	gm_F15	Female	RW	Rating1	146	1750
1	27	female	United Kingdom	Dominance	DGA30	Female	RW	Rating1	483	1724
1	27	female	United Kingdom	Dominance	gm_F03	Female	RW	Rating1	22	1451
1	27	female	United Kingdom	Dominance	gm_F24	Female	RW	Rating1	378	1719
1	27	female	United Kingdom	Dominance	MKY08	Female	RW	Rating1	302	1830
1	27	female	United Kingdom	Dominance	gm_F18	Female	RW	Rating1	108	2665
1	27	female	United Kingdom	Dominance	JRA04	Female	RW	Rating2	180	2392
1	27	female	United Kingdom	Dominance	CFY08	Female	RW	Rating2	289	1590
1	27	female	United Kingdom	Dominance	JJE21	Female	RW	Rating2	230	1426
1	27	female	United Kingdom	Dominance	gm_F04	Female	RW	Rating2	104	1787
1	27	female	United Kingdom	Dominance	SHA04	Female	RW	Rating2	283	2336
1	27	female	United Kingdom	Dominance	SGN09	Female	RW	Rating2	273	1868
1	27	female	United Kingdom	Dominance	gm_F24	Female	RW	Rating2	335	1464
1	27	female	United Kingdom	Dominance	CMN17	Female	RW	Rating2	266	1268
1	27	female	United Kingdom	Dominance	gm_F05	Female	RW	Rating2	320	1857
1	27	female	United Kingdom	Dominance	KDE26	Female	RW	Rating2	150	2149
1	27	female	United Kingdom	Dominance	DGA30	Female	RW	Rating2	337	1714
1	27	female	United Kingdom	Dominance	gm_F09	Female	RW	Rating2	147	1618
1	27	female	United Kingdom	Dominance	gm_F18	Female	RW	Rating2	145	1445
1	27	female	United Kingdom	Dominance	DKY26	Female	RW	Rating2	252	1417
1	27	female	United Kingdom	Dominance	gm_F11	Female	RW	Rating2	384	1720
1	27	female	United Kingdom	Dominance	gm_F17	Female	RW	Rating2	214	2800
1	27	female	United Kingdom	Dominance	gm_F03	Female	RW	Rating2	293	1750
1	27	female	United Kingdom	Dominance	gm_F10	Female	RW	Rating2	234	1366
1	27	female	United Kingdom	Dominance	gm_F15	Female	RW	Rating2	303	3022
1	27	female	United Kingdom	Dominance	gm_F08	Female	RW	Rating2	267	1813
1	27	female	United Kingdom	Dominance	gm_F16	Female	RW	Rating2	220	2769
1	27	female	United Kingdom	Dominance	gm_F14	Female	RW	Rating2	169	2270
1	27	female	United Kingdom	Dominance	gm_F06	Female	RW	Rating2	100	2129
1	27	female	United Kingdom	Dominance	TRE11	Female	RW	Rating2	30	1352
1	27	female	United Kingdom	Dominance	gm_F02	Female	RW	Rating2	248	1198
1	27	female	United Kingdom	Dominance	gm_F23	Female	RW	Rating2	227	1321
1	27	female	United Kingdom	Dominance	gm_F22	Female	RW	Rating2	326	1363
1	27	female	United Kingdom	Dominance	NGE07	Female	RW	Rating2	174	1636
1	27	female	United Kingdom	Dominance	ARD22	Female	RW	Rating2	460	1778
1	27	female	United Kingdom	Dominance	MKY08	Female	RW	Rating2	491	2040
1	27	female	United Kingdom	Dominance	gm_F15	Female	RS	Rating1	322	4056
1	27	female	United Kingdom	Dominance	gm_F17	Female	RS	Rating1	190	1628
1	27	female	United Kingdom	Dominance	NGE07	Female	RS	Rating1	285	1990
1	27	female	United Kingdom	Dominance	gm_F02	Female	RS	Rating1	285	2394
1	27	female	United Kingdom	Dominance	SHA04	Female	RS	Rating1	239	3061
1	27	female	United Kingdom	Dominance	ARD22	Female	RS	Rating1	278	3918
1	27	female	United Kingdom	Dominance	DKY26	Female	RS	Rating1	289	1514
1	27	female	United Kingdom	Dominance	gm_F18	Female	RS	Rating1	122	1274
1	27	female	United Kingdom	Dominance	gm_F11	Female	RS	Rating1	457	1781
1	27	female	United Kingdom	Dominance	JJE21	Female	RS	Rating1	399	1877
1	27	female	United Kingdom	Dominance	MKY08	Female	RS	Rating1	485	1374
1	27	female	United Kingdom	Dominance	gm_F23	Female	RS	Rating1	149	1114
1	27	female	United Kingdom	Dominance	gm_F05	Female	RS	Rating1	17	2312
1	27	female	United Kingdom	Dominance	KDE26	Female	RS	Rating1	203	1305
1	27	female	United Kingdom	Dominance	SGN09	Female	RS	Rating1	299	1732
1	27	female	United Kingdom	Dominance	gm_F10	Female	RS	Rating1	18	1231
1	27	female	United Kingdom	Dominance	gm_F16	Female	RS	Rating1	205	1457
1	27	female	United Kingdom	Dominance	gm_F14	Female	RS	Rating1	270	1456
1	27	female	United Kingdom	Dominance	CFY08	Female	RS	Rating1	382	1080
1	27	female	United Kingdom	Dominance	CMN17	Female	RS	Rating1	367	1500
1	27	female	United Kingdom	Dominance	JRA04	Female	RS	Rating1	278	1094
1	27	female	United Kingdom	Dominance	gm_F03	Female	RS	Rating1	11	1216
1	27	female	United Kingdom	Dominance	gm_F09	Female	RS	Rating1	55	1277
1	27	female	United Kingdom	Dominance	gm_F24	Female	RS	Rating1	489	1284
1	27	female	United Kingdom	Dominance	gm_F08	Female	RS	Rating1	417	1292
1	27	female	United Kingdom	Dominance	gm_F04	Female	RS	Rating1	9	1406
1	27	female	United Kingdom	Dominance	TRE11	Female	RS	Rating1	10	2327
1	27	female	United Kingdom	Dominance	gm_F22	Female	RS	Rating1	239	1064
1	27	female	United Kingdom	Dominance	gm_F06	Female	RS	Rating1	177	1502
1	27	female	United Kingdom	Dominance	DGA30	Female	RS	Rating1	306	1403
1	27	female	United Kingdom	Dominance	gm_F11	Female	RS	Rating2	243	2059
1	27	female	United Kingdom	Dominance	gm_F06	Female	RS	Rating2	270	1534
1	27	female	United Kingdom	Dominance	CMN17	Female	RS	Rating2	292	1186
1	27	female	United Kingdom	Dominance	gm_F24	Female	RS	Rating2	457	1604
1	27	female	United Kingdom	Dominance	MKY08	Female	RS	Rating2	484	1335
1	27	female	United Kingdom	Dominance	gm_F04	Female	RS	Rating2	43	3136
1	27	female	United Kingdom	Dominance	CFY08	Female	RS	Rating2	341	1102
1	27	female	United Kingdom	Dominance	gm_F02	Female	RS	Rating2	213	1300
1	27	female	United Kingdom	Dominance	JRA04	Female	RS	Rating2	309	1317
1	27	female	United Kingdom	Dominance	JJE21	Female	RS	Rating2	278	2626
1	27	female	United Kingdom	Dominance	NGE07	Female	RS	Rating2	103	1139
1	27	female	United Kingdom	Dominance	SHA04	Female	RS	Rating2	258	1120
1	27	female	United Kingdom	Dominance	gm_F15	Female	RS	Rating2	324	1113
1	27	female	United Kingdom	Dominance	SGN09	Female	RS	Rating2	344	1186
1	27	female	United Kingdom	Dominance	gm_F23	Female	RS	Rating2	254	1246
1	27	female	United Kingdom	Dominance	gm_F08	Female	RS	Rating2	199	3064
1	27	female	United Kingdom	Dominance	gm_F22	Female	RS	Rating2	276	1821
1	27	female	United Kingdom	Dominance	gm_F03	Female	RS	Rating2	226	1554
1	27	female	United Kingdom	Dominance	KDE26	Female	RS	Rating2	322	1329
1	27	female	United Kingdom	Dominance	gm_F05	Female	RS	Rating2	190	1294
1	27	female	United Kingdom	Dominance	DKY26	Female	RS	Rating2	190	1096
1	27	female	United Kingdom	Dominance	gm_F09	Female	RS	Rating2	50	1648
1	27	female	United Kingdom	Dominance	TRE11	Female	RS	Rating2	47	1246
1	27	female	United Kingdom	Dominance	gm_F17	Female	RS	Rating2	101	1082
1	27	female	United Kingdom	Dominance	gm_F16	Female	RS	Rating2	301	1192
1	27	female	United Kingdom	Dominance	gm_F18	Female	RS	Rating2	279	1254
1	27	female	United Kingdom	Dominance	gm_F10	Female	RS	Rating2	110	1452
1	27	female	United Kingdom	Dominance	gm_F14	Female	RS	Rating2	171	1164
1	27	female	United Kingdom	Dominance	ARD22	Female	RS	Rating2	303	1365
1	27	female	United Kingdom	Dominance	DGA30	Female	RS	Rating2	454	1306
1	27	female	United Kingdom	Dominance	gm_F04	Female	AS	Rating1	83	1687
1	27	female	United Kingdom	Dominance	CMN17	Female	AS	Rating1	330	1554
1	27	female	United Kingdom	Dominance	gm_F18	Female	AS	Rating1	122	1625
1	27	female	United Kingdom	Dominance	gm_F06	Female	AS	Rating1	36	1105
1	27	female	United Kingdom	Dominance	SGN09	Female	AS	Rating1	171	1093
1	27	female	United Kingdom	Dominance	ARD22	Female	AS	Rating1	312	1274
1	27	female	United Kingdom	Dominance	gm_F08	Female	AS	Rating1	294	1281
1	27	female	United Kingdom	Dominance	gm_F05	Female	AS	Rating1	140	1071
1	27	female	United Kingdom	Dominance	gm_F11	Female	AS	Rating1	16	1280
1	27	female	United Kingdom	Dominance	gm_F23	Female	AS	Rating1	234	1400
1	27	female	United Kingdom	Dominance	CFY08	Female	AS	Rating1	277	1174
1	27	female	United Kingdom	Dominance	MKY08	Female	AS	Rating1	282	1262
1	27	female	United Kingdom	Dominance	JJE21	Female	AS	Rating1	90	1316
1	27	female	United Kingdom	Dominance	SHA04	Female	AS	Rating1	234	1268
1	27	female	United Kingdom	Dominance	gm_F24	Female	AS	Rating1	336	1116
1	27	female	United Kingdom	Dominance	KDE26	Female	AS	Rating1	213	1345
1	27	female	United Kingdom	Dominance	NGE07	Female	AS	Rating1	226	1262
1	27	female	United Kingdom	Dominance	gm_F10	Female	AS	Rating1	83	1384
1	27	female	United Kingdom	Dominance	gm_F22	Female	AS	Rating1	337	990
1	27	female	United Kingdom	Dominance	gm_F16	Female	AS	Rating1	258	2802
1	27	female	United Kingdom	Dominance	gm_F02	Female	AS	Rating1	13	1818
1	27	female	United Kingdom	Dominance	gm_F15	Female	AS	Rating1	353	1298
1	27	female	United Kingdom	Dominance	gm_F03	Female	AS	Rating1	12	1237
1	27	female	United Kingdom	Dominance	DGA30	Female	AS	Rating1	429	1306
1	27	female	United Kingdom	Dominance	JRA04	Female	AS	Rating1	282	1333
1	27	female	United Kingdom	Dominance	gm_F17	Female	AS	Rating1	8	1505
1	27	female	United Kingdom	Dominance	TRE11	Female	AS	Rating1	9	3274
1	27	female	United Kingdom	Dominance	gm_F14	Female	AS	Rating1	236	1349
1	27	female	United Kingdom	Dominance	DKY26	Female	AS	Rating1	185	1397
1	27	female	United Kingdom	Dominance	gm_F09	Female	AS	Rating1	69	1478
1	27	female	United Kingdom	Dominance	DKY26	Female	AS	Rating2	123	2008
1	27	female	United Kingdom	Dominance	gm_F22	Female	AS	Rating2	177	1814
1	27	female	United Kingdom	Dominance	gm_F06	Female	AS	Rating2	200	1326
1	27	female	United Kingdom	Dominance	gm_F03	Female	AS	Rating2	31	2800
1	27	female	United Kingdom	Dominance	CFY08	Female	AS	Rating2	383	1254
1	27	female	United Kingdom	Dominance	DGA30	Female	AS	Rating2	426	1229
1	27	female	United Kingdom	Dominance	KDE26	Female	AS	Rating2	351	1493
1	27	female	United Kingdom	Dominance	SGN09	Female	AS	Rating2	243	1482
1	27	female	United Kingdom	Dominance	gm_F10	Female	AS	Rating2	178	1650
1	27	female	United Kingdom	Dominance	gm_F09	Female	AS	Rating2	28	1322
1	27	female	United Kingdom	Dominance	SHA04	Female	AS	Rating2	209	2690
1	27	female	United Kingdom	Dominance	gm_F08	Female	AS	Rating2	248	1147
1	27	female	United Kingdom	Dominance	gm_F15	Female	AS	Rating2	375	1023
1	27	female	United Kingdom	Dominance	TRE11	Female	AS	Rating2	71	1131
1	27	female	United Kingdom	Dominance	MKY08	Female	AS	Rating2	304	1324
1	27	female	United Kingdom	Dominance	JRA04	Female	AS	Rating2	321	1199
1	27	female	United Kingdom	Dominance	gm_F11	Female	AS	Rating2	87	1009
1	27	female	United Kingdom	Dominance	gm_F14	Female	AS	Rating2	139	1156
1	27	female	United Kingdom	Dominance	CMN17	Female	AS	Rating2	368	1187
1	27	female	United Kingdom	Dominance	gm_F24	Female	AS	Rating2	382	1158
1	27	female	United Kingdom	Dominance	gm_F23	Female	AS	Rating2	246	1170
1	27	female	United Kingdom	Dominance	gm_F18	Female	AS	Rating2	144	1865
1	27	female	United Kingdom	Dominance	gm_F02	Female	AS	Rating2	14	1151
1	27	female	United Kingdom	Dominance	gm_F16	Female	AS	Rating2	220	3155
1	27	female	United Kingdom	Dominance	gm_F17	Female	AS	Rating2	21	1687
1	27	female	United Kingdom	Dominance	gm_F04	Female	AS	Rating2	99	966
1	27	female	United Kingdom	Dominance	ARD22	Female	AS	Rating2	98	1470
1	27	female	United Kingdom	Dominance	gm_F05	Female	AS	Rating2	189	1400
1	27	female	United Kingdom	Dominance	JJE21	Female	AS	Rating2	331	1161
1	27	female	United Kingdom	Dominance	NGE07	Female	AS	Rating2	361	1221
1	27	female	United Kingdom	Dominance	ARD22	Female	AW	Rating1	204	2735
1	27	female	United Kingdom	Dominance	gm_F09	Female	AW	Rating1	215	1961
1	27	female	United Kingdom	Dominance	gm_F02	Female	AW	Rating1	186	1386
1	27	female	United Kingdom	Dominance	JJE21	Female	AW	Rating1	242	1259
1	27	female	United Kingdom	Dominance	gm_F11	Female	AW	Rating1	157	1561
1	27	female	United Kingdom	Dominance	gm_F03	Female	AW	Rating1	81	1446
1	27	female	United Kingdom	Dominance	SGN09	Female	AW	Rating1	293	1275
1	27	female	United Kingdom	Dominance	DKY26	Female	AW	Rating1	333	1341
1	27	female	United Kingdom	Dominance	gm_F17	Female	AW	Rating1	143	2155
1	27	female	United Kingdom	Dominance	JRA04	Female	AW	Rating1	210	4274
1	27	female	United Kingdom	Dominance	MKY08	Female	AW	Rating1	315	1017
1	27	female	United Kingdom	Dominance	KDE26	Female	AW	Rating1	262	1124
1	27	female	United Kingdom	Dominance	SHA04	Female	AW	Rating1	225	1443
1	27	female	United Kingdom	Dominance	gm_F15	Female	AW	Rating1	162	1620
1	27	female	United Kingdom	Dominance	gm_F06	Female	AW	Rating1	77	1341
1	27	female	United Kingdom	Dominance	gm_F10	Female	AW	Rating1	250	1383
1	27	female	United Kingdom	Dominance	CFY08	Female	AW	Rating1	234	1115
1	27	female	United Kingdom	Dominance	gm_F14	Female	AW	Rating1	249	1175
1	27	female	United Kingdom	Dominance	gm_F23	Female	AW	Rating1	211	1743
1	27	female	United Kingdom	Dominance	TRE11	Female	AW	Rating1	99	1244
1	27	female	United Kingdom	Dominance	gm_F18	Female	AW	Rating1	139	1564
1	27	female	United Kingdom	Dominance	gm_F24	Female	AW	Rating1	337	1080
1	27	female	United Kingdom	Dominance	CMN17	Female	AW	Rating1	305	1257
1	27	female	United Kingdom	Dominance	gm_F16	Female	AW	Rating1	157	1478
1	27	female	United Kingdom	Dominance	gm_F04	Female	AW	Rating1	209	1457
1	27	female	United Kingdom	Dominance	NGE07	Female	AW	Rating1	170	948
1	27	female	United Kingdom	Dominance	gm_F08	Female	AW	Rating1	287	1404
1	27	female	United Kingdom	Dominance	gm_F05	Female	AW	Rating1	62	1913
1	27	female	United Kingdom	Dominance	DGA30	Female	AW	Rating1	349	1572
1	27	female	United Kingdom	Dominance	gm_F22	Female	AW	Rating1	277	1138
1	27	female	United Kingdom	Dominance	MKY08	Female	AW	Rating2	244	1240
1	27	female	United Kingdom	Dominance	CMN17	Female	AW	Rating2	269	1435
1	27	female	United Kingdom	Dominance	NGE07	Female	AW	Rating2	193	1690
1	27	female	United Kingdom	Dominance	TRE11	Female	AW	Rating2	40	1498
1	27	female	United Kingdom	Dominance	gm_F11	Female	AW	Rating2	114	1287
1	27	female	United Kingdom	Dominance	gm_F08	Female	AW	Rating2	241	1584
1	27	female	United Kingdom	Dominance	gm_F04	Female	AW	Rating2	183	2105
1	27	female	United Kingdom	Dominance	KDE26	Female	AW	Rating2	311	1605
1	27	female	United Kingdom	Dominance	DGA30	Female	AW	Rating2	401	1086
1	27	female	United Kingdom	Dominance	JRA04	Female	AW	Rating2	178	1254
1	27	female	United Kingdom	Dominance	gm_F03	Female	AW	Rating2	90	1206
1	27	female	United Kingdom	Dominance	gm_F02	Female	AW	Rating2	355	1404
1	27	female	United Kingdom	Dominance	gm_F22	Female	AW	Rating2	233	1517
1	27	female	United Kingdom	Dominance	gm_F15	Female	AW	Rating2	270	1082
1	27	female	United Kingdom	Dominance	gm_F16	Female	AW	Rating2	268	1239
1	27	female	United Kingdom	Dominance	DKY26	Female	AW	Rating2	253	2217
1	27	female	United Kingdom	Dominance	gm_F17	Female	AW	Rating2	153	1581
1	27	female	United Kingdom	Dominance	gm_F18	Female	AW	Rating2	95	1214
1	27	female	United Kingdom	Dominance	gm_F06	Female	AW	Rating2	196	1938
1	27	female	United Kingdom	Dominance	gm_F23	Female	AW	Rating2	307	1177
1	27	female	United Kingdom	Dominance	gm_F24	Female	AW	Rating2	392	930
1	27	female	United Kingdom	Dominance	gm_F10	Female	AW	Rating2	304	1119
1	27	female	United Kingdom	Dominance	SGN09	Female	AW	Rating2	284	2316
1	27	female	United Kingdom	Dominance	gm_F09	Female	AW	Rating2	240	1523
1	27	female	United Kingdom	Dominance	JJE21	Female	AW	Rating2	251	1176
1	27	female	United Kingdom	Dominance	gm_F05	Female	AW	Rating2	61	2238
1	27	female	United Kingdom	Dominance	CFY08	Female	AW	Rating2	237	1476
1	27	female	United Kingdom	Dominance	gm_F14	Female	AW	Rating2	254	1402
1	27	female	United Kingdom	Dominance	ARD22	Female	AW	Rating2	316	1196
1	27	female	United Kingdom	Dominance	SHA04	Female	AW	Rating2	292	1462
2	27	female	China	Trustworthiness	TRE11	Female	AW	Rating1	180	10887
2	27	female	China	Trustworthiness	gm_F10	Female	AW	Rating1	376	2605
2	27	female	China	Trustworthiness	gm_F16	Female	AW	Rating1	143	5382
2	27	female	China	Trustworthiness	gm_F11	Female	AW	Rating1	74	2959
2	27	female	China	Trustworthiness	SHA04	Female	AW	Rating1	300	2926
2	27	female	China	Trustworthiness	CFY08	Female	AW	Rating1	267	2765
2	27	female	China	Trustworthiness	JJE21	Female	AW	Rating1	418	3262
2	27	female	China	Trustworthiness	gm_F24	Female	AW	Rating1	310	3373
2	27	female	China	Trustworthiness	gm_F04	Female	AW	Rating1	133	2492
2	27	female	China	Trustworthiness	KDE26	Female	AW	Rating1	453	2459
2	27	female	China	Trustworthiness	gm_F02	Female	AW	Rating1	310	2564
2	27	female	China	Trustworthiness	DGA30	Female	AW	Rating1	486	2774
2	27	female	China	Trustworthiness	NGE07	Female	AW	Rating1	295	4472
2	27	female	China	Trustworthiness	gm_F06	Female	AW	Rating1	45	2139
2	27	female	China	Trustworthiness	gm_F14	Female	AW	Rating1	109	2073
2	27	female	China	Trustworthiness	MKY08	Female	AW	Rating1	373	2680
2	27	female	China	Trustworthiness	gm_F05	Female	AW	Rating1	324	1904
2	27	female	China	Trustworthiness	gm_F09	Female	AW	Rating1	151	2526
2	27	female	China	Trustworthiness	gm_F08	Female	AW	Rating1	385	3835
2	27	female	China	Trustworthiness	gm_F15	Female	AW	Rating1	441	1901
2	27	female	China	Trustworthiness	gm_F18	Female	AW	Rating1	293	2667
2	27	female	China	Trustworthiness	JRA04	Female	AW	Rating1	307	3370
2	27	female	China	Trustworthiness	gm_F17	Female	AW	Rating1	68	2946
2	27	female	China	Trustworthiness	SGN09	Female	AW	Rating1	454	1798
2	27	female	China	Trustworthiness	ARD22	Female	AW	Rating1	295	2457
2	27	female	China	Trustworthiness	gm_F03	Female	AW	Rating1	203	2369
2	27	female	China	Trustworthiness	gm_F23	Female	AW	Rating1	430	2934
2	27	female	China	Trustworthiness	gm_F22	Female	AW	Rating1	494	3043
2	27	female	China	Trustworthiness	DKY26	Female	AW	Rating1	293	1499
2	27	female	China	Trustworthiness	CMN17	Female	AW	Rating1	359	2590
2	27	female	China	Trustworthiness	TRE11	Female	AW	Rating2	64	2609
2	27	female	China	Trustworthiness	gm_F05	Female	AW	Rating2	271	2213
2	27	female	China	Trustworthiness	gm_F04	Female	AW	Rating2	203	2225
2	27	female	China	Trustworthiness	NGE07	Female	AW	Rating2	364	1655
2	27	female	China	Trustworthiness	gm_F15	Female	AW	Rating2	416	2426
2	27	female	China	Trustworthiness	gm_F03	Female	AW	Rating2	98	1708
2	27	female	China	Trustworthiness	gm_F17	Female	AW	Rating2	116	1791
2	27	female	China	Trustworthiness	gm_F18	Female	AW	Rating2	281	2313
2	27	female	China	Trustworthiness	JJE21	Female	AW	Rating2	400	3480
2	27	female	China	Trustworthiness	gm_F24	Female	AW	Rating2	335	5060
2	27	female	China	Trustworthiness	ARD22	Female	AW	Rating2	390	2231
2	27	female	China	Trustworthiness	gm_F09	Female	AW	Rating2	138	2184
2	27	female	China	Trustworthiness	SGN09	Female	AW	Rating2	412	3311
2	27	female	China	Trustworthiness	gm_F16	Female	AW	Rating2	264	2055
2	27	female	China	Trustworthiness	DGA30	Female	AW	Rating2	473	2067
2	27	female	China	Trustworthiness	CMN17	Female	AW	Rating2	482	4965
2	27	female	China	Trustworthiness	gm_F14	Female	AW	Rating2	467	2360
2	27	female	China	Trustworthiness	gm_F10	Female	AW	Rating2	416	2015
2	27	female	China	Trustworthiness	MKY08	Female	AW	Rating2	392	2569
2	27	female	China	Trustworthiness	gm_F02	Female	AW	Rating2	338	2014
2	27	female	China	Trustworthiness	gm_F22	Female	AW	Rating2	435	3383
2	27	female	China	Trustworthiness	gm_F11	Female	AW	Rating2	10	2616
2	27	female	China	Trustworthiness	gm_F06	Female	AW	Rating2	208	2447
2	27	female	China	Trustworthiness	DKY26	Female	AW	Rating2	184	3156
2	27	female	China	Trustworthiness	SHA04	Female	AW	Rating2	282	2683
2	27	female	China	Trustworthiness	gm_F08	Female	AW	Rating2	385	1905
2	27	female	China	Trustworthiness	KDE26	Female	AW	Rating2	314	2058
2	27	female	China	Trustworthiness	CFY08	Female	AW	Rating2	411	3588
2	27	female	China	Trustworthiness	gm_F23	Female	AW	Rating2	435	2589
2	27	female	China	Trustworthiness	JRA04	Female	AW	Rating2	388	4312
2	27	female	China	Trustworthiness	gm_F16	Female	AS	Rating1	247	5784
2	27	female	China	Trustworthiness	gm_F15	Female	AS	Rating1	304	3504
2	27	female	China	Trustworthiness	ARD22	Female	AS	Rating1	158	1975
2	27	female	China	Trustworthiness	gm_F17	Female	AS	Rating1	369	1892
2	27	female	China	Trustworthiness	gm_F03	Female	AS	Rating1	21	1626
2	27	female	China	Trustworthiness	gm_F10	Female	AS	Rating1	178	1942
2	27	female	China	Trustworthiness	NGE07	Female	AS	Rating1	481	1830
2	27	female	China	Trustworthiness	gm_F18	Female	AS	Rating1	451	1679
2	27	female	China	Trustworthiness	gm_F14	Female	AS	Rating1	291	2061
2	27	female	China	Trustworthiness	JRA04	Female	AS	Rating1	469	1839
2	27	female	China	Trustworthiness	gm_F11	Female	AS	Rating1	41	1898
2	27	female	China	Trustworthiness	gm_F04	Female	AS	Rating1	479	2199
2	27	female	China	Trustworthiness	JJE21	Female	AS	Rating1	442	1534
2	27	female	China	Trustworthiness	DGA30	Female	AS	Rating1	497	2269
2	27	female	China	Trustworthiness	gm_F02	Female	AS	Rating1	180	4438
2	27	female	China	Trustworthiness	MKY08	Female	AS	Rating1	357	1785
2	27	female	China	Trustworthiness	SHA04	Female	AS	Rating1	308	2577
2	27	female	China	Trustworthiness	gm_F06	Female	AS	Rating1	115	1789
2	27	female	China	Trustworthiness	KDE26	Female	AS	Rating1	441	1468
2	27	female	China	Trustworthiness	TRE11	Female	AS	Rating1	25	1749
2	27	female	China	Trustworthiness	DKY26	Female	AS	Rating1	461	1612
2	27	female	China	Trustworthiness	gm_F08	Female	AS	Rating1	340	1429
2	27	female	China	Trustworthiness	gm_F23	Female	AS	Rating1	487	1942
2	27	female	China	Trustworthiness	gm_F22	Female	AS	Rating1	204	2399
2	27	female	China	Trustworthiness	gm_F05	Female	AS	Rating1	149	3375
2	27	female	China	Trustworthiness	CMN17	Female	AS	Rating1	62	2131
2	27	female	China	Trustworthiness	SGN09	Female	AS	Rating1	201	3056
2	27	female	China	Trustworthiness	gm_F09	Female	AS	Rating1	20	2654
2	27	female	China	Trustworthiness	CFY08	Female	AS	Rating1	195	3986
2	27	female	China	Trustworthiness	gm_F24	Female	AS	Rating1	500	3848
2	27	female	China	Trustworthiness	NGE07	Female	AS	Rating2	323	1661
2	27	female	China	Trustworthiness	gm_F03	Female	AS	Rating2	9	1584
2	27	female	China	Trustworthiness	gm_F24	Female	AS	Rating2	392	1506
2	27	female	China	Trustworthiness	gm_F15	Female	AS	Rating2	272	2123
2	27	female	China	Trustworthiness	gm_F17	Female	AS	Rating2	90	1762
2	27	female	China	Trustworthiness	JJE21	Female	AS	Rating2	295	1643
2	27	female	China	Trustworthiness	DKY26	Female	AS	Rating2	58	1584
2	27	female	China	Trustworthiness	gm_F16	Female	AS	Rating2	399	2168
2	27	female	China	Trustworthiness	gm_F23	Female	AS	Rating2	416	3441
2	27	female	China	Trustworthiness	gm_F08	Female	AS	Rating2	298	2281
2	27	female	China	Trustworthiness	ARD22	Female	AS	Rating2	169	1879
2	27	female	China	Trustworthiness	gm_F14	Female	AS	Rating2	131	2166
2	27	female	China	Trustworthiness	JRA04	Female	AS	Rating2	260	3361
2	27	female	China	Trustworthiness	gm_F06	Female	AS	Rating2	101	1833
2	27	female	China	Trustworthiness	gm_F18	Female	AS	Rating2	201	1680
2	27	female	China	Trustworthiness	gm_F22	Female	AS	Rating2	429	1465
2	27	female	China	Trustworthiness	gm_F05	Female	AS	Rating2	112	2080
2	27	female	China	Trustworthiness	gm_F10	Female	AS	Rating2	136	1490
2	27	female	China	Trustworthiness	gm_F09	Female	AS	Rating2	7	3560
2	27	female	China	Trustworthiness	CFY08	Female	AS	Rating2	432	1515
2	27	female	China	Trustworthiness	TRE11	Female	AS	Rating2	210	3650
2	27	female	China	Trustworthiness	SHA04	Female	AS	Rating2	291	1629
2	27	female	China	Trustworthiness	KDE26	Female	AS	Rating2	377	1281
2	27	female	China	Trustworthiness	gm_F02	Female	AS	Rating2	101	2741
2	27	female	China	Trustworthiness	gm_F11	Female	AS	Rating2	5	3437
2	27	female	China	Trustworthiness	gm_F04	Female	AS	Rating2	237	3810
2	27	female	China	Trustworthiness	SGN09	Female	AS	Rating2	386	3171
2	27	female	China	Trustworthiness	DGA30	Female	AS	Rating2	486	2202
2	27	female	China	Trustworthiness	MKY08	Female	AS	Rating2	481	1833
2	27	female	China	Trustworthiness	CMN17	Female	AS	Rating2	181	1652
2	27	female	China	Trustworthiness	gm_F24	Female	RS	Rating1	308	4121
2	27	female	China	Trustworthiness	DGA30	Female	RS	Rating1	473	3586
2	27	female	China	Trustworthiness	gm_F06	Female	RS	Rating1	115	1799
2	27	female	China	Trustworthiness	JRA04	Female	RS	Rating1	69	1494
2	27	female	China	Trustworthiness	CFY08	Female	RS	Rating1	447	1935
2	27	female	China	Trustworthiness	gm_F05	Female	RS	Rating1	71	1547
2	27	female	China	Trustworthiness	CMN17	Female	RS	Rating1	314	1761
2	27	female	China	Trustworthiness	SGN09	Female	RS	Rating1	201	1175
2	27	female	China	Trustworthiness	SHA04	Female	RS	Rating1	60	1625
2	27	female	China	Trustworthiness	TRE11	Female	RS	Rating1	0	2160
2	27	female	China	Trustworthiness	gm_F15	Female	RS	Rating1	327	1822
2	27	female	China	Trustworthiness	gm_F03	Female	RS	Rating1	170	3684
2	27	female	China	Trustworthiness	gm_F14	Female	RS	Rating1	30	1602
2	27	female	China	Trustworthiness	JJE21	Female	RS	Rating1	264	3842
2	27	female	China	Trustworthiness	gm_F11	Female	RS	Rating1	20	2563
2	27	female	China	Trustworthiness	gm_F02	Female	RS	Rating1	61	1719
2	27	female	China	Trustworthiness	gm_F16	Female	RS	Rating1	148	1428
2	27	female	China	Trustworthiness	gm_F22	Female	RS	Rating1	344	2673
2	27	female	China	Trustworthiness	MKY08	Female	RS	Rating1	416	1975
2	27	female	China	Trustworthiness	gm_F23	Female	RS	Rating1	311	1335
2	27	female	China	Trustworthiness	KDE26	Female	RS	Rating1	452	1506
2	27	female	China	Trustworthiness	gm_F09	Female	RS	Rating1	2	1694
2	27	female	China	Trustworthiness	ARD22	Female	RS	Rating1	140	2334
2	27	female	China	Trustworthiness	gm_F17	Female	RS	Rating1	186	1710
2	27	female	China	Trustworthiness	gm_F04	Female	RS	Rating1	59	1593
2	27	female	China	Trustworthiness	NGE07	Female	RS	Rating1	326	2435
2	27	female	China	Trustworthiness	gm_F10	Female	RS	Rating1	96	1857
2	27	female	China	Trustworthiness	DKY26	Female	RS	Rating1	272	1391
2	27	female	China	Trustworthiness	gm_F08	Female	RS	Rating1	345	1510
2	27	female	China	Trustworthiness	gm_F18	Female	RS	Rating1	47	2127
2	27	female	China	Trustworthiness	gm_F18	Female	RS	Rating2	35	1629
2	27	female	China	Trustworthiness	gm_F06	Female	RS	Rating2	243	1741
2	27	female	China	Trustworthiness	JRA04	Female	RS	Rating2	294	2822
2	27	female	China	Trustworthiness	gm_F16	Female	RS	Rating2	194	63479
2	27	female	China	Trustworthiness	KDE26	Female	RS	Rating2	482	1998
2	27	female	China	Trustworthiness	NGE07	Female	RS	Rating2	190	1662
2	27	female	China	Trustworthiness	TRE11	Female	RS	Rating2	2	1606
2	27	female	China	Trustworthiness	gm_F10	Female	RS	Rating2	225	1929
2	27	female	China	Trustworthiness	ARD22	Female	RS	Rating2	279	2390
2	27	female	China	Trustworthiness	SGN09	Female	RS	Rating2	329	1959
2	27	female	China	Trustworthiness	gm_F11	Female	RS	Rating2	23	1544
2	27	female	China	Trustworthiness	gm_F04	Female	RS	Rating2	140	2464
2	27	female	China	Trustworthiness	CFY08	Female	RS	Rating2	402	2233
2	27	female	China	Trustworthiness	CMN17	Female	RS	Rating2	416	2690
2	27	female	China	Trustworthiness	MKY08	Female	RS	Rating2	482	3735
2	27	female	China	Trustworthiness	gm_F22	Female	RS	Rating2	362	2520
2	27	female	China	Trustworthiness	JJE21	Female	RS	Rating2	310	2169
2	27	female	China	Trustworthiness	gm_F24	Female	RS	Rating2	220	1479
2	27	female	China	Trustworthiness	gm_F15	Female	RS	Rating2	351	3375
2	27	female	China	Trustworthiness	DGA30	Female	RS	Rating2	416	1528
2	27	female	China	Trustworthiness	DKY26	Female	RS	Rating2	50	1435
2	27	female	China	Trustworthiness	gm_F08	Female	RS	Rating2	300	3761
2	27	female	China	Trustworthiness	gm_F14	Female	RS	Rating2	121	3808
2	27	female	China	Trustworthiness	SHA04	Female	RS	Rating2	343	6995
2	27	female	China	Trustworthiness	gm_F17	Female	RS	Rating2	162	1412
2	27	female	China	Trustworthiness	gm_F05	Female	RS	Rating2	228	1567
2	27	female	China	Trustworthiness	gm_F23	Female	RS	Rating2	396	1611
2	27	female	China	Trustworthiness	gm_F03	Female	RS	Rating2	120	3268
2	27	female	China	Trustworthiness	gm_F02	Female	RS	Rating2	190	2000
2	27	female	China	Trustworthiness	gm_F09	Female	RS	Rating2	56	3055
2	27	female	China	Trustworthiness	gm_F16	Female	RW	Rating1	41	3908
2	27	female	China	Trustworthiness	DGA30	Female	RW	Rating1	290	2021
2	27	female	China	Trustworthiness	SHA04	Female	RW	Rating1	414	1831
2	27	female	China	Trustworthiness	DKY26	Female	RW	Rating1	331	2521
2	27	female	China	Trustworthiness	gm_F02	Female	RW	Rating1	106	3085
2	27	female	China	Trustworthiness	gm_F08	Female	RW	Rating1	71	2207
2	27	female	China	Trustworthiness	JRA04	Female	RW	Rating1	380	1651
2	27	female	China	Trustworthiness	gm_F14	Female	RW	Rating1	293	4126
2	27	female	China	Trustworthiness	gm_F17	Female	RW	Rating1	351	2217
2	27	female	China	Trustworthiness	CMN17	Female	RW	Rating1	279	1914
2	27	female	China	Trustworthiness	ARD22	Female	RW	Rating1	356	2756
2	27	female	China	Trustworthiness	gm_F04	Female	RW	Rating1	24	1989
2	27	female	China	Trustworthiness	SGN09	Female	RW	Rating1	402	1904
2	27	female	China	Trustworthiness	NGE07	Female	RW	Rating1	461	1934
2	27	female	China	Trustworthiness	gm_F24	Female	RW	Rating1	487	2080
2	27	female	China	Trustworthiness	KDE26	Female	RW	Rating1	500	3484
2	27	female	China	Trustworthiness	gm_F10	Female	RW	Rating1	303	4334
2	27	female	China	Trustworthiness	JJE21	Female	RW	Rating1	323	2038
2	27	female	China	Trustworthiness	MKY08	Female	RW	Rating1	413	3355
2	27	female	China	Trustworthiness	gm_F18	Female	RW	Rating1	329	5029
2	27	female	China	Trustworthiness	TRE11	Female	RW	Rating1	4	2034
2	27	female	China	Trustworthiness	gm_F03	Female	RW	Rating1	417	1933
2	27	female	China	Trustworthiness	gm_F09	Female	RW	Rating1	360	1857
2	27	female	China	Trustworthiness	gm_F22	Female	RW	Rating1	476	2637
2	27	female	China	Trustworthiness	CFY08	Female	RW	Rating1	491	2505
2	27	female	China	Trustworthiness	gm_F23	Female	RW	Rating1	183	1753
2	27	female	China	Trustworthiness	gm_F11	Female	RW	Rating1	53	1703
2	27	female	China	Trustworthiness	gm_F05	Female	RW	Rating1	270	3155
2	27	female	China	Trustworthiness	gm_F15	Female	RW	Rating1	428	2170
2	27	female	China	Trustworthiness	gm_F06	Female	RW	Rating1	287	5474
2	27	female	China	Trustworthiness	gm_F23	Female	RW	Rating2	247	3063
2	27	female	China	Trustworthiness	CMN17	Female	RW	Rating2	351	3712
2	27	female	China	Trustworthiness	gm_F05	Female	RW	Rating2	256	2419
2	27	female	China	Trustworthiness	DGA30	Female	RW	Rating2	389	1706
2	27	female	China	Trustworthiness	gm_F06	Female	RW	Rating2	43	2105
2	27	female	China	Trustworthiness	KDE26	Female	RW	Rating2	484	2424
2	27	female	China	Trustworthiness	gm_F04	Female	RW	Rating2	191	1654
2	27	female	China	Trustworthiness	gm_F08	Female	RW	Rating2	291	2585
2	27	female	China	Trustworthiness	gm_F09	Female	RW	Rating2	219	3511
2	27	female	China	Trustworthiness	ARD22	Female	RW	Rating2	277	2659
2	27	female	China	Trustworthiness	gm_F14	Female	RW	Rating2	308	8502
2	27	female	China	Trustworthiness	DKY26	Female	RW	Rating2	396	6641
2	27	female	China	Trustworthiness	gm_F24	Female	RW	Rating2	456	5674
2	27	female	China	Trustworthiness	gm_F10	Female	RW	Rating2	465	4840
2	27	female	China	Trustworthiness	gm_F18	Female	RW	Rating2	198	3907
2	27	female	China	Trustworthiness	gm_F15	Female	RW	Rating2	369	11081
2	27	female	China	Trustworthiness	gm_F17	Female	RW	Rating2	403	2001
2	27	female	China	Trustworthiness	NGE07	Female	RW	Rating2	102	1819
2	27	female	China	Trustworthiness	MKY08	Female	RW	Rating2	391	1786
2	27	female	China	Trustworthiness	gm_F02	Female	RW	Rating2	306	1380
2	27	female	China	Trustworthiness	SGN09	Female	RW	Rating2	428	1393
2	27	female	China	Trustworthiness	gm_F22	Female	RW	Rating2	260	2345
2	27	female	China	Trustworthiness	JJE21	Female	RW	Rating2	359	1395
2	27	female	China	Trustworthiness	gm_F03	Female	RW	Rating2	75	1636
2	27	female	China	Trustworthiness	CFY08	Female	RW	Rating2	351	1676
2	27	female	China	Trustworthiness	JRA04	Female	RW	Rating2	395	1458
2	27	female	China	Trustworthiness	gm_F11	Female	RW	Rating2	57	1833
2	27	female	China	Trustworthiness	TRE11	Female	RW	Rating2	35	2134
2	27	female	China	Trustworthiness	gm_F16	Female	RW	Rating2	34	2277
2	27	female	China	Trustworthiness	SHA04	Female	RW	Rating2	465	2512
3	22	female	United Kingdom	Dominance	gm_M20	Male	AS	Rating1	196	8402
3	22	female	United Kingdom	Dominance	gm_M12	Male	AS	Rating1	32	3252
3	22	female	United Kingdom	Dominance	gm_M18	Male	AS	Rating1	212	3703
3	22	female	United Kingdom	Dominance	gm_M15	Male	AS	Rating1	310	2136
3	22	female	United Kingdom	Dominance	gm_M23	Male	AS	Rating1	177	2199
3	22	female	United Kingdom	Dominance	gm_M11	Male	AS	Rating1	24	1786
3	22	female	United Kingdom	Dominance	gm_M08	Male	AS	Rating1	140	1969
3	22	female	United Kingdom	Dominance	PPD02	Male	AS	Rating1	81	1701
3	22	female	United Kingdom	Dominance	MLS27	Male	AS	Rating1	24	3425
3	22	female	United Kingdom	Dominance	gm_M13	Male	AS	Rating1	283	1741
3	22	female	United Kingdom	Dominance	SDH27	Male	AS	Rating1	367	1792
3	22	female	United Kingdom	Dominance	WMS16	Male	AS	Rating1	264	1472
3	22	female	United Kingdom	Dominance	gm_M01	Male	AS	Rating1	134	1734
3	22	female	United Kingdom	Dominance	gm_M07	Male	AS	Rating1	96	1327
3	22	female	United Kingdom	Dominance	AMS16	Male	AS	Rating1	44	1585
3	22	female	United Kingdom	Dominance	gm_M06	Male	AS	Rating1	83	1405
3	22	female	United Kingdom	Dominance	APW26	Male	AS	Rating1	89	1439
3	22	female	United Kingdom	Dominance	gm_M22	Male	AS	Rating1	67	1455
3	22	female	United Kingdom	Dominance	DLS16	Male	AS	Rating1	336	1595
3	22	female	United Kingdom	Dominance	gm_M17	Male	AS	Rating1	9	2453
3	22	female	United Kingdom	Dominance	gm_M19	Male	AS	Rating1	277	3098
3	22	female	United Kingdom	Dominance	gm_M10	Male	AS	Rating1	140	1884
3	22	female	United Kingdom	Dominance	PMG30	Male	AS	Rating1	58	1337
3	22	female	United Kingdom	Dominance	gm_M14	Male	AS	Rating1	78	1350
3	22	female	United Kingdom	Dominance	gm_M21	Male	AS	Rating1	231	1883
3	22	female	United Kingdom	Dominance	gm_M16	Male	AS	Rating1	259	1897
3	22	female	United Kingdom	Dominance	gm_M04	Male	AS	Rating1	358	2543
3	22	female	United Kingdom	Dominance	SSN18	Male	AS	Rating1	176	1414
3	22	female	United Kingdom	Dominance	MON02	Male	AS	Rating1	365	1525
3	22	female	United Kingdom	Dominance	gm_M03	Male	AS	Rating1	95	1338
3	22	female	United Kingdom	Dominance	gm_M19	Male	AS	Rating2	222	1429
3	22	female	United Kingdom	Dominance	gm_M10	Male	AS	Rating2	150	2137
3	22	female	United Kingdom	Dominance	gm_M06	Male	AS	Rating2	117	1096
3	22	female	United Kingdom	Dominance	SSN18	Male	AS	Rating2	256	1240
3	22	female	United Kingdom	Dominance	SDH27	Male	AS	Rating2	259	1440
3	22	female	United Kingdom	Dominance	gm_M13	Male	AS	Rating2	327	1930
3	22	female	United Kingdom	Dominance	gm_M11	Male	AS	Rating2	90	1220
3	22	female	United Kingdom	Dominance	gm_M01	Male	AS	Rating2	170	2551
3	22	female	United Kingdom	Dominance	gm_M22	Male	AS	Rating2	224	1376
3	22	female	United Kingdom	Dominance	MLS27	Male	AS	Rating2	54	1593
3	22	female	United Kingdom	Dominance	PMG30	Male	AS	Rating2	48	1466
3	22	female	United Kingdom	Dominance	gm_M17	Male	AS	Rating2	102	1705
3	22	female	United Kingdom	Dominance	gm_M16	Male	AS	Rating2	114	2260
3	22	female	United Kingdom	Dominance	gm_M12	Male	AS	Rating2	214	1604
3	22	female	United Kingdom	Dominance	DLS16	Male	AS	Rating2	214	2912
3	22	female	United Kingdom	Dominance	gm_M14	Male	AS	Rating2	211	3648
3	22	female	United Kingdom	Dominance	gm_M07	Male	AS	Rating2	195	3558
3	22	female	United Kingdom	Dominance	APW26	Male	AS	Rating2	133	1688
3	22	female	United Kingdom	Dominance	gm_M23	Male	AS	Rating2	133	1431
3	22	female	United Kingdom	Dominance	MON02	Male	AS	Rating2	411	1475
3	22	female	United Kingdom	Dominance	gm_M04	Male	AS	Rating2	438	1454
3	22	female	United Kingdom	Dominance	gm_M08	Male	AS	Rating2	21	1421
3	22	female	United Kingdom	Dominance	gm_M20	Male	AS	Rating2	126	1858
3	22	female	United Kingdom	Dominance	gm_M15	Male	AS	Rating2	148	3717
3	22	female	United Kingdom	Dominance	gm_M21	Male	AS	Rating2	89	1734
3	22	female	United Kingdom	Dominance	PPD02	Male	AS	Rating2	139	1565
3	22	female	United Kingdom	Dominance	AMS16	Male	AS	Rating2	368	1478
3	22	female	United Kingdom	Dominance	gm_M18	Male	AS	Rating2	281	1441
3	22	female	United Kingdom	Dominance	WMS16	Male	AS	Rating2	151	1352
3	22	female	United Kingdom	Dominance	gm_M03	Male	AS	Rating2	80	1484
3	22	female	United Kingdom	Dominance	gm_M21	Male	AW	Rating1	348	3687
3	22	female	United Kingdom	Dominance	AMS16	Male	AW	Rating1	359	1961
3	22	female	United Kingdom	Dominance	gm_M06	Male	AW	Rating1	273	1408
3	22	female	United Kingdom	Dominance	MLS27	Male	AW	Rating1	46	1582
3	22	female	United Kingdom	Dominance	gm_M14	Male	AW	Rating1	119	1276
3	22	female	United Kingdom	Dominance	gm_M01	Male	AW	Rating1	175	1083
3	22	female	United Kingdom	Dominance	gm_M08	Male	AW	Rating1	17	1699
3	22	female	United Kingdom	Dominance	gm_M22	Male	AW	Rating1	140	1544
3	22	female	United Kingdom	Dominance	DLS16	Male	AW	Rating1	433	1402
3	22	female	United Kingdom	Dominance	gm_M19	Male	AW	Rating1	125	1721
3	22	female	United Kingdom	Dominance	gm_M15	Male	AW	Rating1	80	1425
3	22	female	United Kingdom	Dominance	gm_M23	Male	AW	Rating1	85	1319
3	22	female	United Kingdom	Dominance	PPD02	Male	AW	Rating1	50	1387
3	22	female	United Kingdom	Dominance	gm_M07	Male	AW	Rating1	306	1629
3	22	female	United Kingdom	Dominance	gm_M03	Male	AW	Rating1	353	1305
3	22	female	United Kingdom	Dominance	gm_M20	Male	AW	Rating1	298	1113
3	22	female	United Kingdom	Dominance	gm_M13	Male	AW	Rating1	69	1886
3	22	female	United Kingdom	Dominance	MON02	Male	AW	Rating1	117	2136
3	22	female	United Kingdom	Dominance	gm_M11	Male	AW	Rating1	79	1845
3	22	female	United Kingdom	Dominance	gm_M10	Male	AW	Rating1	103	1743
3	22	female	United Kingdom	Dominance	gm_M12	Male	AW	Rating1	126	1185
3	22	female	United Kingdom	Dominance	PMG30	Male	AW	Rating1	321	2530
3	22	female	United Kingdom	Dominance	APW26	Male	AW	Rating1	282	1300
3	22	female	United Kingdom	Dominance	gm_M17	Male	AW	Rating1	424	1607
3	22	female	United Kingdom	Dominance	WMS16	Male	AW	Rating1	125	1806
3	22	female	United Kingdom	Dominance	gm_M04	Male	AW	Rating1	357	1685
3	22	female	United Kingdom	Dominance	SDH27	Male	AW	Rating1	89	1358
3	22	female	United Kingdom	Dominance	SSN18	Male	AW	Rating1	116	1113
3	22	female	United Kingdom	Dominance	gm_M18	Male	AW	Rating1	76	1349
3	22	female	United Kingdom	Dominance	gm_M16	Male	AW	Rating1	144	1364
3	22	female	United Kingdom	Dominance	gm_M01	Male	AW	Rating2	67	2016
3	22	female	United Kingdom	Dominance	gm_M16	Male	AW	Rating2	258	1733
3	22	female	United Kingdom	Dominance	gm_M18	Male	AW	Rating2	169	2135
3	22	female	United Kingdom	Dominance	gm_M04	Male	AW	Rating2	387	1863
3	22	female	United Kingdom	Dominance	gm_M15	Male	AW	Rating2	233	1674
3	22	female	United Kingdom	Dominance	gm_M03	Male	AW	Rating2	353	1345
3	22	female	United Kingdom	Dominance	MLS27	Male	AW	Rating2	60	2870
3	22	female	United Kingdom	Dominance	gm_M13	Male	AW	Rating2	46	1523
3	22	female	United Kingdom	Dominance	APW26	Male	AW	Rating2	87	1543
3	22	female	United Kingdom	Dominance	PPD02	Male	AW	Rating2	10	2365
3	22	female	United Kingdom	Dominance	gm_M12	Male	AW	Rating2	49	1375
3	22	female	United Kingdom	Dominance	gm_M08	Male	AW	Rating2	313	1724
3	22	female	United Kingdom	Dominance	SSN18	Male	AW	Rating2	146	1470
3	22	female	United Kingdom	Dominance	gm_M23	Male	AW	Rating2	322	1324
3	22	female	United Kingdom	Dominance	WMS16	Male	AW	Rating2	3	1408
3	22	female	United Kingdom	Dominance	gm_M20	Male	AW	Rating2	92	2204
3	22	female	United Kingdom	Dominance	gm_M06	Male	AW	Rating2	185	1438
3	22	female	United Kingdom	Dominance	PMG30	Male	AW	Rating2	319	1269
3	22	female	United Kingdom	Dominance	gm_M11	Male	AW	Rating2	89	2400
3	22	female	United Kingdom	Dominance	gm_M17	Male	AW	Rating2	85	1727
3	22	female	United Kingdom	Dominance	gm_M21	Male	AW	Rating2	57	1505
3	22	female	United Kingdom	Dominance	AMS16	Male	AW	Rating2	43	1187
3	22	female	United Kingdom	Dominance	gm_M14	Male	AW	Rating2	68	1125
3	22	female	United Kingdom	Dominance	gm_M22	Male	AW	Rating2	122	1422
3	22	female	United Kingdom	Dominance	gm_M07	Male	AW	Rating2	241	1403
3	22	female	United Kingdom	Dominance	MON02	Male	AW	Rating2	280	1990
3	22	female	United Kingdom	Dominance	SDH27	Male	AW	Rating2	412	1475
3	22	female	United Kingdom	Dominance	gm_M19	Male	AW	Rating2	11	1530
3	22	female	United Kingdom	Dominance	gm_M10	Male	AW	Rating2	31	1416
3	22	female	United Kingdom	Dominance	DLS16	Male	AW	Rating2	482	1957
3	22	female	United Kingdom	Dominance	gm_M06	Male	RW	Rating1	24	2462
3	22	female	United Kingdom	Dominance	MON02	Male	RW	Rating1	119	2228
3	22	female	United Kingdom	Dominance	gm_M18	Male	RW	Rating1	95	1623
3	22	female	United Kingdom	Dominance	AMS16	Male	RW	Rating1	320	2251
3	22	female	United Kingdom	Dominance	gm_M20	Male	RW	Rating1	81	2205
3	22	female	United Kingdom	Dominance	gm_M23	Male	RW	Rating1	40	2959
3	22	female	United Kingdom	Dominance	gm_M17	Male	RW	Rating1	160	1492
3	22	female	United Kingdom	Dominance	SSN18	Male	RW	Rating1	300	1288
3	22	female	United Kingdom	Dominance	gm_M10	Male	RW	Rating1	70	1734
3	22	female	United Kingdom	Dominance	SDH27	Male	RW	Rating1	188	1930
3	22	female	United Kingdom	Dominance	gm_M01	Male	RW	Rating1	277	1701
3	22	female	United Kingdom	Dominance	gm_M13	Male	RW	Rating1	117	1923
3	22	female	United Kingdom	Dominance	gm_M16	Male	RW	Rating1	230	1202
3	22	female	United Kingdom	Dominance	gm_M08	Male	RW	Rating1	369	2329
3	22	female	United Kingdom	Dominance	gm_M21	Male	RW	Rating1	10	2653
3	22	female	United Kingdom	Dominance	PPD02	Male	RW	Rating1	11	1968
3	22	female	United Kingdom	Dominance	MLS27	Male	RW	Rating1	22	1718
3	22	female	United Kingdom	Dominance	gm_M04	Male	RW	Rating1	67	2800
3	22	female	United Kingdom	Dominance	APW26	Male	RW	Rating1	122	1790
3	22	female	United Kingdom	Dominance	gm_M12	Male	RW	Rating1	85	2299
3	22	female	United Kingdom	Dominance	gm_M11	Male	RW	Rating1	132	1322
3	22	female	United Kingdom	Dominance	DLS16	Male	RW	Rating1	326	2338
3	22	female	United Kingdom	Dominance	gm_M14	Male	RW	Rating1	156	2125
3	22	female	United Kingdom	Dominance	gm_M22	Male	RW	Rating1	107	2188
3	22	female	United Kingdom	Dominance	gm_M03	Male	RW	Rating1	45	1947
3	22	female	United Kingdom	Dominance	gm_M07	Male	RW	Rating1	66	3746
3	22	female	United Kingdom	Dominance	PMG30	Male	RW	Rating1	120	1208
3	22	female	United Kingdom	Dominance	gm_M15	Male	RW	Rating1	350	1731
3	22	female	United Kingdom	Dominance	WMS16	Male	RW	Rating1	378	1263
3	22	female	United Kingdom	Dominance	gm_M19	Male	RW	Rating1	434	1588
3	22	female	United Kingdom	Dominance	SSN18	Male	RW	Rating2	285	1342
3	22	female	United Kingdom	Dominance	WMS16	Male	RW	Rating2	205	1251
3	22	female	United Kingdom	Dominance	PPD02	Male	RW	Rating2	33	2615
3	22	female	United Kingdom	Dominance	DLS16	Male	RW	Rating2	306	1562
3	22	female	United Kingdom	Dominance	PMG30	Male	RW	Rating2	113	1539
3	22	female	United Kingdom	Dominance	gm_M22	Male	RW	Rating2	13	1121
3	22	female	United Kingdom	Dominance	AMS16	Male	RW	Rating2	57	1155
3	22	female	United Kingdom	Dominance	gm_M10	Male	RW	Rating2	122	1611
3	22	female	United Kingdom	Dominance	gm_M17	Male	RW	Rating2	22	1882
3	22	female	United Kingdom	Dominance	gm_M12	Male	RW	Rating2	44	1792
3	22	female	United Kingdom	Dominance	gm_M04	Male	RW	Rating2	33	1684
3	22	female	United Kingdom	Dominance	gm_M23	Male	RW	Rating2	40	1654
3	22	female	United Kingdom	Dominance	MLS27	Male	RW	Rating2	12	2204
3	22	female	United Kingdom	Dominance	gm_M13	Male	RW	Rating2	159	2594
3	22	female	United Kingdom	Dominance	SDH27	Male	RW	Rating2	246	1607
3	22	female	United Kingdom	Dominance	gm_M03	Male	RW	Rating2	69	1773
3	22	female	United Kingdom	Dominance	gm_M20	Male	RW	Rating2	6	2185
3	22	female	United Kingdom	Dominance	gm_M14	Male	RW	Rating2	317	2481
3	22	female	United Kingdom	Dominance	gm_M19	Male	RW	Rating2	373	1706
3	22	female	United Kingdom	Dominance	gm_M07	Male	RW	Rating2	29	1877
3	22	female	United Kingdom	Dominance	gm_M01	Male	RW	Rating2	34	1407
3	22	female	United Kingdom	Dominance	gm_M11	Male	RW	Rating2	17	1225
3	22	female	United Kingdom	Dominance	gm_M06	Male	RW	Rating2	219	1712
3	22	female	United Kingdom	Dominance	MON02	Male	RW	Rating2	269	1411
3	22	female	United Kingdom	Dominance	gm_M15	Male	RW	Rating2	322	1493
3	22	female	United Kingdom	Dominance	APW26	Male	RW	Rating2	101	2455
3	22	female	United Kingdom	Dominance	gm_M08	Male	RW	Rating2	283	2524
3	22	female	United Kingdom	Dominance	gm_M18	Male	RW	Rating2	243	2007
3	22	female	United Kingdom	Dominance	gm_M16	Male	RW	Rating2	120	1611
3	22	female	United Kingdom	Dominance	gm_M21	Male	RW	Rating2	67	2852
3	22	female	United Kingdom	Dominance	PPD02	Male	RS	Rating1	336	3254
3	22	female	United Kingdom	Dominance	gm_M03	Male	RS	Rating1	238	1650
3	22	female	United Kingdom	Dominance	gm_M14	Male	RS	Rating1	108	3617
3	22	female	United Kingdom	Dominance	PMG30	Male	RS	Rating1	40	1525
3	22	female	United Kingdom	Dominance	gm_M08	Male	RS	Rating1	71	1863
3	22	female	United Kingdom	Dominance	gm_M23	Male	RS	Rating1	17	1395
3	22	female	United Kingdom	Dominance	MON02	Male	RS	Rating1	294	1591
3	22	female	United Kingdom	Dominance	gm_M17	Male	RS	Rating1	32	1420
3	22	female	United Kingdom	Dominance	MLS27	Male	RS	Rating1	9	2136
3	22	female	United Kingdom	Dominance	gm_M21	Male	RS	Rating1	90	1075
3	22	female	United Kingdom	Dominance	APW26	Male	RS	Rating1	8	1082
3	22	female	United Kingdom	Dominance	gm_M19	Male	RS	Rating1	195	3035
3	22	female	United Kingdom	Dominance	gm_M12	Male	RS	Rating1	47	1275
3	22	female	United Kingdom	Dominance	DLS16	Male	RS	Rating1	246	2282
3	22	female	United Kingdom	Dominance	gm_M04	Male	RS	Rating1	76	1831
3	22	female	United Kingdom	Dominance	gm_M16	Male	RS	Rating1	2	1230
3	22	female	United Kingdom	Dominance	gm_M15	Male	RS	Rating1	6	1283
3	22	female	United Kingdom	Dominance	gm_M20	Male	RS	Rating1	314	1475
3	22	female	United Kingdom	Dominance	SDH27	Male	RS	Rating1	359	1388
3	22	female	United Kingdom	Dominance	gm_M18	Male	RS	Rating1	36	1426
3	22	female	United Kingdom	Dominance	gm_M13	Male	RS	Rating1	102	1243
3	22	female	United Kingdom	Dominance	AMS16	Male	RS	Rating1	76	1835
3	22	female	United Kingdom	Dominance	gm_M10	Male	RS	Rating1	8	1502
3	22	female	United Kingdom	Dominance	gm_M07	Male	RS	Rating1	78	1731
3	22	female	United Kingdom	Dominance	gm_M11	Male	RS	Rating1	148	1356
3	22	female	United Kingdom	Dominance	WMS16	Male	RS	Rating1	6	2211
3	22	female	United Kingdom	Dominance	SSN18	Male	RS	Rating1	67	1264
3	22	female	United Kingdom	Dominance	gm_M01	Male	RS	Rating1	58	1540
3	22	female	United Kingdom	Dominance	gm_M06	Male	RS	Rating1	99	1983
3	22	female	United Kingdom	Dominance	gm_M22	Male	RS	Rating1	11	1390
3	22	female	United Kingdom	Dominance	gm_M14	Male	RS	Rating2	54	1474
3	22	female	United Kingdom	Dominance	gm_M03	Male	RS	Rating2	11	1235
3	22	female	United Kingdom	Dominance	gm_M06	Male	RS	Rating2	286	1221
3	22	female	United Kingdom	Dominance	APW26	Male	RS	Rating2	400	1413
3	22	female	United Kingdom	Dominance	WMS16	Male	RS	Rating2	17	1346
3	22	female	United Kingdom	Dominance	gm_M22	Male	RS	Rating2	9	1309
3	22	female	United Kingdom	Dominance	gm_M19	Male	RS	Rating2	167	1734
3	22	female	United Kingdom	Dominance	DLS16	Male	RS	Rating2	306	1544
3	22	female	United Kingdom	Dominance	gm_M07	Male	RS	Rating2	404	1191
3	22	female	United Kingdom	Dominance	MLS27	Male	RS	Rating2	4	1778
3	22	female	United Kingdom	Dominance	MON02	Male	RS	Rating2	28	1362
3	22	female	United Kingdom	Dominance	gm_M23	Male	RS	Rating2	177	1275
3	22	female	United Kingdom	Dominance	gm_M15	Male	RS	Rating2	115	1372
3	22	female	United Kingdom	Dominance	gm_M17	Male	RS	Rating2	270	1358
3	22	female	United Kingdom	Dominance	SSN18	Male	RS	Rating2	199	1340
3	22	female	United Kingdom	Dominance	SDH27	Male	RS	Rating2	478	1349
3	22	female	United Kingdom	Dominance	AMS16	Male	RS	Rating2	319	1262
3	22	female	United Kingdom	Dominance	gm_M13	Male	RS	Rating2	47	1287
3	22	female	United Kingdom	Dominance	gm_M04	Male	RS	Rating2	336	2550
3	22	female	United Kingdom	Dominance	gm_M21	Male	RS	Rating2	97	1396
3	22	female	United Kingdom	Dominance	gm_M18	Male	RS	Rating2	35	1530
3	22	female	United Kingdom	Dominance	PPD02	Male	RS	Rating2	12	2181
3	22	female	United Kingdom	Dominance	gm_M20	Male	RS	Rating2	50	6757
3	22	female	United Kingdom	Dominance	PMG30	Male	RS	Rating2	63	1322
3	22	female	United Kingdom	Dominance	gm_M10	Male	RS	Rating2	11	1346
3	22	female	United Kingdom	Dominance	gm_M11	Male	RS	Rating2	365	1137
3	22	female	United Kingdom	Dominance	gm_M16	Male	RS	Rating2	398	1583
3	22	female	United Kingdom	Dominance	gm_M01	Male	RS	Rating2	445	1329
3	22	female	United Kingdom	Dominance	gm_M08	Male	RS	Rating2	64	1397
3	22	female	United Kingdom	Dominance	gm_M12	Male	RS	Rating2	118	1610
4	23	male	United Kingdom	Dominance	DLS16	Male	RS	Rating1	493	8171
4	23	male	United Kingdom	Dominance	AMS16	Male	RS	Rating1	434	5266
4	23	male	United Kingdom	Dominance	WMS16	Male	RS	Rating1	425	5468
4	23	male	United Kingdom	Dominance	gm_M03	Male	RS	Rating1	193	5528
4	23	male	United Kingdom	Dominance	gm_M18	Male	RS	Rating1	92	3854
4	23	male	United Kingdom	Dominance	MLS27	Male	RS	Rating1	35	2474
4	23	male	United Kingdom	Dominance	SSN18	Male	RS	Rating1	282	2183
4	23	male	United Kingdom	Dominance	gm_M13	Male	RS	Rating1	271	3992
4	23	male	United Kingdom	Dominance	gm_M11	Male	RS	Rating1	247	3657
4	23	male	United Kingdom	Dominance	gm_M04	Male	RS	Rating1	126	6316
4	23	male	United Kingdom	Dominance	gm_M20	Male	RS	Rating1	224	2929
4	23	male	United Kingdom	Dominance	gm_M21	Male	RS	Rating1	279	1479
4	23	male	United Kingdom	Dominance	MON02	Male	RS	Rating1	328	3851
4	23	male	United Kingdom	Dominance	PPD02	Male	RS	Rating1	329	3995
4	23	male	United Kingdom	Dominance	gm_M01	Male	RS	Rating1	283	2593
4	23	male	United Kingdom	Dominance	gm_M15	Male	RS	Rating1	226	2178
4	23	male	United Kingdom	Dominance	gm_M16	Male	RS	Rating1	295	1685
4	23	male	United Kingdom	Dominance	gm_M07	Male	RS	Rating1	146	2543
4	23	male	United Kingdom	Dominance	gm_M10	Male	RS	Rating1	86	1834
4	23	male	United Kingdom	Dominance	gm_M08	Male	RS	Rating1	382	2927
4	23	male	United Kingdom	Dominance	gm_M23	Male	RS	Rating1	24	1899
4	23	male	United Kingdom	Dominance	gm_M12	Male	RS	Rating1	309	4522
4	23	male	United Kingdom	Dominance	gm_M14	Male	RS	Rating1	148	4005
4	23	male	United Kingdom	Dominance	SDH27	Male	RS	Rating1	351	1060
4	23	male	United Kingdom	Dominance	gm_M06	Male	RS	Rating1	132	2790
4	23	male	United Kingdom	Dominance	gm_M19	Male	RS	Rating1	348	2826
4	23	male	United Kingdom	Dominance	gm_M22	Male	RS	Rating1	76	2380
4	23	male	United Kingdom	Dominance	gm_M17	Male	RS	Rating1	78	2436
4	23	male	United Kingdom	Dominance	APW26	Male	RS	Rating1	282	2481
4	23	male	United Kingdom	Dominance	PMG30	Male	RS	Rating1	332	2085
4	23	male	United Kingdom	Dominance	gm_M12	Male	RS	Rating2	269	5896
4	23	male	United Kingdom	Dominance	gm_M16	Male	RS	Rating2	388	3126
4	23	male	United Kingdom	Dominance	gm_M11	Male	RS	Rating2	340	1880
4	23	male	United Kingdom	Dominance	AMS16	Male	RS	Rating2	475	1651
4	23	male	United Kingdom	Dominance	gm_M13	Male	RS	Rating2	100	1633
4	23	male	United Kingdom	Dominance	PMG30	Male	RS	Rating2	398	4085
4	23	male	United Kingdom	Dominance	gm_M01	Male	RS	Rating2	108	2463
4	23	male	United Kingdom	Dominance	MON02	Male	RS	Rating2	191	2329
4	23	male	United Kingdom	Dominance	gm_M08	Male	RS	Rating2	326	2184
4	23	male	United Kingdom	Dominance	gm_M04	Male	RS	Rating2	101	3608
4	23	male	United Kingdom	Dominance	DLS16	Male	RS	Rating2	397	4072
4	23	male	United Kingdom	Dominance	APW26	Male	RS	Rating2	303	2179
4	23	male	United Kingdom	Dominance	gm_M18	Male	RS	Rating2	146	30448
4	23	male	United Kingdom	Dominance	SSN18	Male	RS	Rating2	289	4057
4	23	male	United Kingdom	Dominance	gm_M03	Male	RS	Rating2	76	2545
4	23	male	United Kingdom	Dominance	gm_M20	Male	RS	Rating2	173	2823
4	23	male	United Kingdom	Dominance	gm_M14	Male	RS	Rating2	294	2120
4	23	male	United Kingdom	Dominance	gm_M22	Male	RS	Rating2	40	1836
4	23	male	United Kingdom	Dominance	gm_M23	Male	RS	Rating2	19	2502
4	23	male	United Kingdom	Dominance	gm_M06	Male	RS	Rating2	429	1367
4	23	male	United Kingdom	Dominance	gm_M21	Male	RS	Rating2	307	1471
4	23	male	United Kingdom	Dominance	gm_M07	Male	RS	Rating2	350	2604
4	23	male	United Kingdom	Dominance	PPD02	Male	RS	Rating2	125	2784
4	23	male	United Kingdom	Dominance	gm_M10	Male	RS	Rating2	199	3073
4	23	male	United Kingdom	Dominance	gm_M17	Male	RS	Rating2	271	2927
4	23	male	United Kingdom	Dominance	gm_M15	Male	RS	Rating2	203	2514
4	23	male	United Kingdom	Dominance	WMS16	Male	RS	Rating2	84	2528
4	23	male	United Kingdom	Dominance	MLS27	Male	RS	Rating2	255	2551
4	23	male	United Kingdom	Dominance	SDH27	Male	RS	Rating2	397	4070
4	23	male	United Kingdom	Dominance	gm_M19	Male	RS	Rating2	49	2349
4	23	male	United Kingdom	Dominance	PMG30	Male	RW	Rating1	261	3275
4	23	male	United Kingdom	Dominance	gm_M07	Male	RW	Rating1	182	3207
4	23	male	United Kingdom	Dominance	MON02	Male	RW	Rating1	481	2792
4	23	male	United Kingdom	Dominance	APW26	Male	RW	Rating1	377	1768
4	23	male	United Kingdom	Dominance	gm_M21	Male	RW	Rating1	69	3070
4	23	male	United Kingdom	Dominance	gm_M03	Male	RW	Rating1	33	5223
4	23	male	United Kingdom	Dominance	gm_M04	Male	RW	Rating1	367	2329
4	23	male	United Kingdom	Dominance	gm_M20	Male	RW	Rating1	304	2606
4	23	male	United Kingdom	Dominance	SDH27	Male	RW	Rating1	469	1921
4	23	male	United Kingdom	Dominance	gm_M11	Male	RW	Rating1	47	2257
4	23	male	United Kingdom	Dominance	gm_M23	Male	RW	Rating1	274	1629
4	23	male	United Kingdom	Dominance	gm_M08	Male	RW	Rating1	274	3736
4	23	male	United Kingdom	Dominance	gm_M10	Male	RW	Rating1	332	2446
4	23	male	United Kingdom	Dominance	DLS16	Male	RW	Rating1	292	2759
4	23	male	United Kingdom	Dominance	gm_M15	Male	RW	Rating1	245	2128
4	23	male	United Kingdom	Dominance	gm_M06	Male	RW	Rating1	402	2160
4	23	male	United Kingdom	Dominance	gm_M14	Male	RW	Rating1	142	1451
4	23	male	United Kingdom	Dominance	gm_M01	Male	RW	Rating1	380	2577
4	23	male	United Kingdom	Dominance	gm_M19	Male	RW	Rating1	406	4245
4	23	male	United Kingdom	Dominance	gm_M17	Male	RW	Rating1	291	2004
4	23	male	United Kingdom	Dominance	gm_M18	Male	RW	Rating1	126	2889
4	23	male	United Kingdom	Dominance	MLS27	Male	RW	Rating1	12	2018
4	23	male	United Kingdom	Dominance	gm_M12	Male	RW	Rating1	214	1550
4	23	male	United Kingdom	Dominance	AMS16	Male	RW	Rating1	454	2111
4	23	male	United Kingdom	Dominance	WMS16	Male	RW	Rating1	310	1533
4	23	male	United Kingdom	Dominance	gm_M22	Male	RW	Rating1	8	2095
4	23	male	United Kingdom	Dominance	gm_M13	Male	RW	Rating1	262	3919
4	23	male	United Kingdom	Dominance	PPD02	Male	RW	Rating1	258	2558
4	23	male	United Kingdom	Dominance	SSN18	Male	RW	Rating1	168	2938
4	23	male	United Kingdom	Dominance	gm_M16	Male	RW	Rating1	337	2138
4	23	male	United Kingdom	Dominance	AMS16	Male	RW	Rating2	383	1787
4	23	male	United Kingdom	Dominance	gm_M08	Male	RW	Rating2	181	2056
4	23	male	United Kingdom	Dominance	gm_M19	Male	RW	Rating2	266	4402
4	23	male	United Kingdom	Dominance	gm_M17	Male	RW	Rating2	266	2745
4	23	male	United Kingdom	Dominance	APW26	Male	RW	Rating2	380	1581
4	23	male	United Kingdom	Dominance	gm_M18	Male	RW	Rating2	108	2539
4	23	male	United Kingdom	Dominance	gm_M03	Male	RW	Rating2	37	1695
4	23	male	United Kingdom	Dominance	gm_M01	Male	RW	Rating2	384	3014
4	23	male	United Kingdom	Dominance	DLS16	Male	RW	Rating2	397	4216
4	23	male	United Kingdom	Dominance	SSN18	Male	RW	Rating2	192	2565
4	23	male	United Kingdom	Dominance	gm_M07	Male	RW	Rating2	46	2855
4	23	male	United Kingdom	Dominance	gm_M06	Male	RW	Rating2	161	3647
4	23	male	United Kingdom	Dominance	MON02	Male	RW	Rating2	347	1784
4	23	male	United Kingdom	Dominance	gm_M14	Male	RW	Rating2	55	2428
4	23	male	United Kingdom	Dominance	PMG30	Male	RW	Rating2	186	1789
4	23	male	United Kingdom	Dominance	gm_M22	Male	RW	Rating2	83	1969
4	23	male	United Kingdom	Dominance	gm_M10	Male	RW	Rating2	26	4543
4	23	male	United Kingdom	Dominance	gm_M20	Male	RW	Rating2	223	3568
4	23	male	United Kingdom	Dominance	gm_M15	Male	RW	Rating2	258	2301
4	23	male	United Kingdom	Dominance	PPD02	Male	RW	Rating2	71	1813
4	23	male	United Kingdom	Dominance	gm_M16	Male	RW	Rating2	340	3444
4	23	male	United Kingdom	Dominance	gm_M21	Male	RW	Rating2	156	3364
4	23	male	United Kingdom	Dominance	WMS16	Male	RW	Rating2	361	1650
4	23	male	United Kingdom	Dominance	gm_M04	Male	RW	Rating2	307	2379
4	23	male	United Kingdom	Dominance	gm_M23	Male	RW	Rating2	248	2771
4	23	male	United Kingdom	Dominance	MLS27	Male	RW	Rating2	58	2370
4	23	male	United Kingdom	Dominance	gm_M11	Male	RW	Rating2	41	1823
4	23	male	United Kingdom	Dominance	gm_M12	Male	RW	Rating2	185	3413
4	23	male	United Kingdom	Dominance	SDH27	Male	RW	Rating2	469	1766
4	23	male	United Kingdom	Dominance	gm_M13	Male	RW	Rating2	391	1344
4	23	male	United Kingdom	Dominance	gm_M22	Male	AW	Rating1	197	2879
4	23	male	United Kingdom	Dominance	gm_M13	Male	AW	Rating1	272	2074
4	23	male	United Kingdom	Dominance	gm_M06	Male	AW	Rating1	401	2075
4	23	male	United Kingdom	Dominance	PMG30	Male	AW	Rating1	333	1526
4	23	male	United Kingdom	Dominance	gm_M18	Male	AW	Rating1	492	1560
4	23	male	United Kingdom	Dominance	gm_M11	Male	AW	Rating1	187	2724
4	23	male	United Kingdom	Dominance	SDH27	Male	AW	Rating1	483	2305
4	23	male	United Kingdom	Dominance	gm_M07	Male	AW	Rating1	373	2706
4	23	male	United Kingdom	Dominance	SSN18	Male	AW	Rating1	329	2028
4	23	male	United Kingdom	Dominance	MLS27	Male	AW	Rating1	90	1407
4	23	male	United Kingdom	Dominance	DLS16	Male	AW	Rating1	379	1281
4	23	male	United Kingdom	Dominance	gm_M01	Male	AW	Rating1	205	2642
4	23	male	United Kingdom	Dominance	gm_M14	Male	AW	Rating1	357	4842
4	23	male	United Kingdom	Dominance	gm_M03	Male	AW	Rating1	117	2816
4	23	male	United Kingdom	Dominance	gm_M17	Male	AW	Rating1	376	2424
4	23	male	United Kingdom	Dominance	AMS16	Male	AW	Rating1	406	2464
4	23	male	United Kingdom	Dominance	gm_M21	Male	AW	Rating1	258	20971
4	23	male	United Kingdom	Dominance	gm_M15	Male	AW	Rating1	240	4353
4	23	male	United Kingdom	Dominance	gm_M08	Male	AW	Rating1	115	2210
4	23	male	United Kingdom	Dominance	MON02	Male	AW	Rating1	195	1904
4	23	male	United Kingdom	Dominance	gm_M04	Male	AW	Rating1	88	2047
4	23	male	United Kingdom	Dominance	WMS16	Male	AW	Rating1	491	4864
4	23	male	United Kingdom	Dominance	gm_M16	Male	AW	Rating1	263	1785
4	23	male	United Kingdom	Dominance	gm_M19	Male	AW	Rating1	319	2961
4	23	male	United Kingdom	Dominance	gm_M12	Male	AW	Rating1	185	2280
4	23	male	United Kingdom	Dominance	gm_M20	Male	AW	Rating1	191	1868
4	23	male	United Kingdom	Dominance	gm_M23	Male	AW	Rating1	143	2849
4	23	male	United Kingdom	Dominance	APW26	Male	AW	Rating1	304	1641
4	23	male	United Kingdom	Dominance	gm_M10	Male	AW	Rating1	307	1985
4	23	male	United Kingdom	Dominance	PPD02	Male	AW	Rating1	473	2077
4	23	male	United Kingdom	Dominance	SDH27	Male	AW	Rating2	456	2212
4	23	male	United Kingdom	Dominance	gm_M21	Male	AW	Rating2	323	2267
4	23	male	United Kingdom	Dominance	gm_M16	Male	AW	Rating2	195	1847
4	23	male	United Kingdom	Dominance	gm_M13	Male	AW	Rating2	48	2556
4	23	male	United Kingdom	Dominance	SSN18	Male	AW	Rating2	334	3921
4	23	male	United Kingdom	Dominance	DLS16	Male	AW	Rating2	450	2024
4	23	male	United Kingdom	Dominance	gm_M06	Male	AW	Rating2	200	1772
4	23	male	United Kingdom	Dominance	APW26	Male	AW	Rating2	320	2672
4	23	male	United Kingdom	Dominance	gm_M22	Male	AW	Rating2	312	2035
4	23	male	United Kingdom	Dominance	gm_M23	Male	AW	Rating2	233	2237
4	23	male	United Kingdom	Dominance	MON02	Male	AW	Rating2	159	2824
4	23	male	United Kingdom	Dominance	gm_M01	Male	AW	Rating2	338	1283
4	23	male	United Kingdom	Dominance	MLS27	Male	AW	Rating2	206	3033
4	23	male	United Kingdom	Dominance	gm_M14	Male	AW	Rating2	388	2464
4	23	male	United Kingdom	Dominance	gm_M15	Male	AW	Rating2	327	1903
4	23	male	United Kingdom	Dominance	gm_M04	Male	AW	Rating2	117	1555
4	23	male	United Kingdom	Dominance	PPD02	Male	AW	Rating2	458	1933
4	23	male	United Kingdom	Dominance	gm_M20	Male	AW	Rating2	277	2726
4	23	male	United Kingdom	Dominance	gm_M10	Male	AW	Rating2	231	1969
4	23	male	United Kingdom	Dominance	gm_M11	Male	AW	Rating2	182	2174
4	23	male	United Kingdom	Dominance	AMS16	Male	AW	Rating2	391	2552
4	23	male	United Kingdom	Dominance	gm_M03	Male	AW	Rating2	171	2218
4	23	male	United Kingdom	Dominance	gm_M19	Male	AW	Rating2	465	1736
4	23	male	United Kingdom	Dominance	PMG30	Male	AW	Rating2	264	1464
4	23	male	United Kingdom	Dominance	gm_M12	Male	AW	Rating2	291	4056
4	23	male	United Kingdom	Dominance	WMS16	Male	AW	Rating2	474	1518
4	23	male	United Kingdom	Dominance	gm_M17	Male	AW	Rating2	449	1806
4	23	male	United Kingdom	Dominance	gm_M18	Male	AW	Rating2	337	1608
4	23	male	United Kingdom	Dominance	gm_M07	Male	AW	Rating2	322	1290
4	23	male	United Kingdom	Dominance	gm_M08	Male	AW	Rating2	142	1497
4	23	male	United Kingdom	Dominance	gm_M14	Male	AS	Rating1	201	2117
4	23	male	United Kingdom	Dominance	MON02	Male	AS	Rating1	214	1704
4	23	male	United Kingdom	Dominance	PMG30	Male	AS	Rating1	113	1152
4	23	male	United Kingdom	Dominance	PPD02	Male	AS	Rating1	274	2937
4	23	male	United Kingdom	Dominance	gm_M21	Male	AS	Rating1	397	1384
4	23	male	United Kingdom	Dominance	gm_M23	Male	AS	Rating1	31	1410
4	23	male	United Kingdom	Dominance	gm_M22	Male	AS	Rating1	243	2158
4	23	male	United Kingdom	Dominance	gm_M19	Male	AS	Rating1	349	2629
4	23	male	United Kingdom	Dominance	MLS27	Male	AS	Rating1	127	2672
4	23	male	United Kingdom	Dominance	gm_M01	Male	AS	Rating1	460	1547
4	23	male	United Kingdom	Dominance	gm_M04	Male	AS	Rating1	177	2508
4	23	male	United Kingdom	Dominance	gm_M17	Male	AS	Rating1	361	2967
4	23	male	United Kingdom	Dominance	AMS16	Male	AS	Rating1	426	2706
4	23	male	United Kingdom	Dominance	WMS16	Male	AS	Rating1	485	1965
4	23	male	United Kingdom	Dominance	gm_M12	Male	AS	Rating1	186	1983
4	23	male	United Kingdom	Dominance	APW26	Male	AS	Rating1	91	2683
4	23	male	United Kingdom	Dominance	gm_M08	Male	AS	Rating1	296	1969
4	23	male	United Kingdom	Dominance	gm_M16	Male	AS	Rating1	348	2398
4	23	male	United Kingdom	Dominance	gm_M10	Male	AS	Rating1	14	2638
4	23	male	United Kingdom	Dominance	SSN18	Male	AS	Rating1	483	1551
4	23	male	United Kingdom	Dominance	gm_M06	Male	AS	Rating1	312	1597
4	23	male	United Kingdom	Dominance	gm_M11	Male	AS	Rating1	350	2000
4	23	male	United Kingdom	Dominance	gm_M18	Male	AS	Rating1	143	1613
4	23	male	United Kingdom	Dominance	gm_M13	Male	AS	Rating1	476	3239
4	23	male	United Kingdom	Dominance	DLS16	Male	AS	Rating1	465	2407
4	23	male	United Kingdom	Dominance	gm_M07	Male	AS	Rating1	211	1479
4	23	male	United Kingdom	Dominance	gm_M03	Male	AS	Rating1	367	3346
4	23	male	United Kingdom	Dominance	gm_M15	Male	AS	Rating1	455	2517
4	23	male	United Kingdom	Dominance	gm_M20	Male	AS	Rating1	368	2091
4	23	male	United Kingdom	Dominance	SDH27	Male	AS	Rating1	486	1370
4	23	male	United Kingdom	Dominance	gm_M13	Male	AS	Rating2	406	1353
4	23	male	United Kingdom	Dominance	gm_M19	Male	AS	Rating2	305	2151
4	23	male	United Kingdom	Dominance	gm_M23	Male	AS	Rating2	125	1400
4	23	male	United Kingdom	Dominance	WMS16	Male	AS	Rating2	460	2180
4	23	male	United Kingdom	Dominance	gm_M22	Male	AS	Rating2	156	1361
4	23	male	United Kingdom	Dominance	APW26	Male	AS	Rating2	285	1792
4	23	male	United Kingdom	Dominance	MON02	Male	AS	Rating2	252	1576
4	23	male	United Kingdom	Dominance	gm_M21	Male	AS	Rating2	397	1621
4	23	male	United Kingdom	Dominance	SDH27	Male	AS	Rating2	482	1690
4	23	male	United Kingdom	Dominance	gm_M14	Male	AS	Rating2	282	1753
4	23	male	United Kingdom	Dominance	gm_M07	Male	AS	Rating2	200	2024
4	23	male	United Kingdom	Dominance	gm_M01	Male	AS	Rating2	81	2549
4	23	male	United Kingdom	Dominance	DLS16	Male	AS	Rating2	436	3674
4	23	male	United Kingdom	Dominance	gm_M10	Male	AS	Rating2	29	1616
4	23	male	United Kingdom	Dominance	gm_M16	Male	AS	Rating2	190	1443
4	23	male	United Kingdom	Dominance	gm_M06	Male	AS	Rating2	297	2205
4	23	male	United Kingdom	Dominance	gm_M08	Male	AS	Rating2	302	2320
4	23	male	United Kingdom	Dominance	gm_M17	Male	AS	Rating2	373	1541
4	23	male	United Kingdom	Dominance	SSN18	Male	AS	Rating2	432	1463
4	23	male	United Kingdom	Dominance	AMS16	Male	AS	Rating2	347	2827
4	23	male	United Kingdom	Dominance	gm_M20	Male	AS	Rating2	382	2003
4	23	male	United Kingdom	Dominance	PPD02	Male	AS	Rating2	310	1460
4	23	male	United Kingdom	Dominance	gm_M12	Male	AS	Rating2	224	1777
4	23	male	United Kingdom	Dominance	gm_M03	Male	AS	Rating2	115	1153
4	23	male	United Kingdom	Dominance	gm_M18	Male	AS	Rating2	155	1806
4	23	male	United Kingdom	Dominance	gm_M11	Male	AS	Rating2	146	1640
4	23	male	United Kingdom	Dominance	MLS27	Male	AS	Rating2	33	1271
4	23	male	United Kingdom	Dominance	gm_M15	Male	AS	Rating2	297	3074
4	23	male	United Kingdom	Dominance	PMG30	Male	AS	Rating2	228	2632
4	23	male	United Kingdom	Dominance	gm_M04	Male	AS	Rating2	184	1436
5	22	female	Czech Republic	Dominance	gm_M23	Male	AS	Rating1	270	4358
5	22	female	Czech Republic	Dominance	DLS16	Male	AS	Rating1	334	12128
5	22	female	Czech Republic	Dominance	gm_M03	Male	AS	Rating1	58	2423
5	22	female	Czech Republic	Dominance	gm_M06	Male	AS	Rating1	244	4742
5	22	female	Czech Republic	Dominance	gm_M17	Male	AS	Rating1	190	3170
5	22	female	Czech Republic	Dominance	gm_M11	Male	AS	Rating1	271	4961
5	22	female	Czech Republic	Dominance	gm_M16	Male	AS	Rating1	318	5464
5	22	female	Czech Republic	Dominance	gm_M12	Male	AS	Rating1	414	2548
5	22	female	Czech Republic	Dominance	PMG30	Male	AS	Rating1	252	3725
5	22	female	Czech Republic	Dominance	gm_M14	Male	AS	Rating1	195	3202
5	22	female	Czech Republic	Dominance	gm_M13	Male	AS	Rating1	80	3283
5	22	female	Czech Republic	Dominance	MLS27	Male	AS	Rating1	201	5347
5	22	female	Czech Republic	Dominance	APW26	Male	AS	Rating1	374	2470
5	22	female	Czech Republic	Dominance	PPD02	Male	AS	Rating1	428	4648
5	22	female	Czech Republic	Dominance	gm_M18	Male	AS	Rating1	308	3684
5	22	female	Czech Republic	Dominance	gm_M21	Male	AS	Rating1	371	3746
5	22	female	Czech Republic	Dominance	SSN18	Male	AS	Rating1	281	4247
5	22	female	Czech Republic	Dominance	gm_M15	Male	AS	Rating1	149	2952
5	22	female	Czech Republic	Dominance	gm_M19	Male	AS	Rating1	151	2531
5	22	female	Czech Republic	Dominance	gm_M01	Male	AS	Rating1	267	2611
5	22	female	Czech Republic	Dominance	gm_M04	Male	AS	Rating1	43	2830
5	22	female	Czech Republic	Dominance	gm_M22	Male	AS	Rating1	336	2422
5	22	female	Czech Republic	Dominance	gm_M20	Male	AS	Rating1	28	2247
5	22	female	Czech Republic	Dominance	SDH27	Male	AS	Rating1	400	2198
5	22	female	Czech Republic	Dominance	WMS16	Male	AS	Rating1	424	2679
5	22	female	Czech Republic	Dominance	gm_M10	Male	AS	Rating1	119	2338
5	22	female	Czech Republic	Dominance	MON02	Male	AS	Rating1	200	3522
5	22	female	Czech Republic	Dominance	gm_M08	Male	AS	Rating1	270	4554
5	22	female	Czech Republic	Dominance	gm_M07	Male	AS	Rating1	163	3693
5	22	female	Czech Republic	Dominance	AMS16	Male	AS	Rating1	278	3884
5	22	female	Czech Republic	Dominance	APW26	Male	AS	Rating2	164	3875
5	22	female	Czech Republic	Dominance	gm_M21	Male	AS	Rating2	311	2199
5	22	female	Czech Republic	Dominance	MON02	Male	AS	Rating2	163	3838
5	22	female	Czech Republic	Dominance	gm_M13	Male	AS	Rating2	96	3023
5	22	female	Czech Republic	Dominance	gm_M08	Male	AS	Rating2	243	2957
5	22	female	Czech Republic	Dominance	PMG30	Male	AS	Rating2	141	2446
5	22	female	Czech Republic	Dominance	DLS16	Male	AS	Rating2	372	1968
5	22	female	Czech Republic	Dominance	gm_M17	Male	AS	Rating2	59	1680
5	22	female	Czech Republic	Dominance	gm_M22	Male	AS	Rating2	316	2993
5	22	female	Czech Republic	Dominance	SSN18	Male	AS	Rating2	261	2819
5	22	female	Czech Republic	Dominance	gm_M14	Male	AS	Rating2	312	2343
5	22	female	Czech Republic	Dominance	gm_M04	Male	AS	Rating2	88	2438
5	22	female	Czech Republic	Dominance	gm_M19	Male	AS	Rating2	138	3665
5	22	female	Czech Republic	Dominance	gm_M16	Male	AS	Rating2	195	2812
5	22	female	Czech Republic	Dominance	gm_M20	Male	AS	Rating2	48	1954
5	22	female	Czech Republic	Dominance	gm_M23	Male	AS	Rating2	125	2377
5	22	female	Czech Republic	Dominance	gm_M06	Male	AS	Rating2	218	2583
5	22	female	Czech Republic	Dominance	MLS27	Male	AS	Rating2	301	2100
5	22	female	Czech Republic	Dominance	gm_M15	Male	AS	Rating2	353	3672
5	22	female	Czech Republic	Dominance	SDH27	Male	AS	Rating2	384	2131
5	22	female	Czech Republic	Dominance	PPD02	Male	AS	Rating2	467	2207
5	22	female	Czech Republic	Dominance	WMS16	Male	AS	Rating2	478	2219
5	22	female	Czech Republic	Dominance	gm_M10	Male	AS	Rating2	215	2313
5	22	female	Czech Republic	Dominance	AMS16	Male	AS	Rating2	397	1836
5	22	female	Czech Republic	Dominance	gm_M03	Male	AS	Rating2	28	2191
5	22	female	Czech Republic	Dominance	gm_M11	Male	AS	Rating2	365	1965
5	22	female	Czech Republic	Dominance	gm_M18	Male	AS	Rating2	368	2740
5	22	female	Czech Republic	Dominance	gm_M07	Male	AS	Rating2	234	2304
5	22	female	Czech Republic	Dominance	gm_M01	Male	AS	Rating2	464	2158
5	22	female	Czech Republic	Dominance	gm_M12	Male	AS	Rating2	454	2977
5	22	female	Czech Republic	Dominance	gm_M08	Male	AW	Rating1	375	3886
5	22	female	Czech Republic	Dominance	WMS16	Male	AW	Rating1	397	2497
5	22	female	Czech Republic	Dominance	gm_M07	Male	AW	Rating1	172	2444
5	22	female	Czech Republic	Dominance	gm_M04	Male	AW	Rating1	118	2330
5	22	female	Czech Republic	Dominance	gm_M17	Male	AW	Rating1	254	2409
5	22	female	Czech Republic	Dominance	gm_M16	Male	AW	Rating1	153	3539
5	22	female	Czech Republic	Dominance	gm_M12	Male	AW	Rating1	325	2519
5	22	female	Czech Republic	Dominance	gm_M22	Male	AW	Rating1	233	4086
5	22	female	Czech Republic	Dominance	PPD02	Male	AW	Rating1	414	2404
5	22	female	Czech Republic	Dominance	gm_M15	Male	AW	Rating1	419	4985
5	22	female	Czech Republic	Dominance	MLS27	Male	AW	Rating1	123	2106
5	22	female	Czech Republic	Dominance	gm_M01	Male	AW	Rating1	443	2478
5	22	female	Czech Republic	Dominance	PMG30	Male	AW	Rating1	308	2187
5	22	female	Czech Republic	Dominance	gm_M21	Male	AW	Rating1	382	2460
5	22	female	Czech Republic	Dominance	gm_M23	Male	AW	Rating1	396	2625
5	22	female	Czech Republic	Dominance	AMS16	Male	AW	Rating1	200	2343
5	22	female	Czech Republic	Dominance	gm_M13	Male	AW	Rating1	111	1977
5	22	female	Czech Republic	Dominance	gm_M03	Male	AW	Rating1	29	2389
5	22	female	Czech Republic	Dominance	gm_M20	Male	AW	Rating1	142	2499
5	22	female	Czech Republic	Dominance	gm_M19	Male	AW	Rating1	379	1928
5	22	female	Czech Republic	Dominance	gm_M18	Male	AW	Rating1	406	2412
5	22	female	Czech Republic	Dominance	MON02	Male	AW	Rating1	276	2660
5	22	female	Czech Republic	Dominance	gm_M10	Male	AW	Rating1	292	2435
5	22	female	Czech Republic	Dominance	gm_M11	Male	AW	Rating1	161	2526
5	22	female	Czech Republic	Dominance	DLS16	Male	AW	Rating1	296	2401
5	22	female	Czech Republic	Dominance	gm_M06	Male	AW	Rating1	235	2823
5	22	female	Czech Republic	Dominance	APW26	Male	AW	Rating1	366	3151
5	22	female	Czech Republic	Dominance	gm_M14	Male	AW	Rating1	363	7231
5	22	female	Czech Republic	Dominance	SDH27	Male	AW	Rating1	413	2520
5	22	female	Czech Republic	Dominance	SSN18	Male	AW	Rating1	439	2176
5	22	female	Czech Republic	Dominance	AMS16	Male	AW	Rating2	242	2733
5	22	female	Czech Republic	Dominance	gm_M13	Male	AW	Rating2	102	2204
5	22	female	Czech Republic	Dominance	APW26	Male	AW	Rating2	398	2892
5	22	female	Czech Republic	Dominance	gm_M01	Male	AW	Rating2	461	2549
5	22	female	Czech Republic	Dominance	gm_M15	Male	AW	Rating2	347	2352
5	22	female	Czech Republic	Dominance	gm_M22	Male	AW	Rating2	400	2545
5	22	female	Czech Republic	Dominance	gm_M19	Male	AW	Rating2	344	2775
5	22	female	Czech Republic	Dominance	gm_M11	Male	AW	Rating2	263	4628
5	22	female	Czech Republic	Dominance	gm_M03	Male	AW	Rating2	94	2678
5	22	female	Czech Republic	Dominance	WMS16	Male	AW	Rating2	404	2151
5	22	female	Czech Republic	Dominance	gm_M20	Male	AW	Rating2	154	3062
5	22	female	Czech Republic	Dominance	gm_M17	Male	AW	Rating2	356	2062
5	22	female	Czech Republic	Dominance	gm_M16	Male	AW	Rating2	185	2159
5	22	female	Czech Republic	Dominance	gm_M04	Male	AW	Rating2	242	2205
5	22	female	Czech Republic	Dominance	MLS27	Male	AW	Rating2	313	2264
5	22	female	Czech Republic	Dominance	gm_M14	Male	AW	Rating2	413	2991
5	22	female	Czech Republic	Dominance	PMG30	Male	AW	Rating2	286	2585
5	22	female	Czech Republic	Dominance	MON02	Male	AW	Rating2	171	2509
5	22	female	Czech Republic	Dominance	gm_M21	Male	AW	Rating2	321	2307
5	22	female	Czech Republic	Dominance	gm_M10	Male	AW	Rating2	229	3262
5	22	female	Czech Republic	Dominance	gm_M12	Male	AW	Rating2	332	2477
5	22	female	Czech Republic	Dominance	gm_M18	Male	AW	Rating2	131	2407
5	22	female	Czech Republic	Dominance	SDH27	Male	AW	Rating2	336	2464
5	22	female	Czech Republic	Dominance	DLS16	Male	AW	Rating2	348	2963
5	22	female	Czech Republic	Dominance	gm_M08	Male	AW	Rating2	433	3219
5	22	female	Czech Republic	Dominance	gm_M06	Male	AW	Rating2	152	2478
5	22	female	Czech Republic	Dominance	SSN18	Male	AW	Rating2	249	2244
5	22	female	Czech Republic	Dominance	gm_M07	Male	AW	Rating2	205	3943
5	22	female	Czech Republic	Dominance	gm_M23	Male	AW	Rating2	386	2159
5	22	female	Czech Republic	Dominance	PPD02	Male	AW	Rating2	424	2424
5	22	female	Czech Republic	Dominance	gm_M04	Male	RW	Rating1	83	4649
5	22	female	Czech Republic	Dominance	DLS16	Male	RW	Rating1	443	2025
5	22	female	Czech Republic	Dominance	gm_M07	Male	RW	Rating1	404	2680
5	22	female	Czech Republic	Dominance	gm_M13	Male	RW	Rating1	323	2528
5	22	female	Czech Republic	Dominance	PPD02	Male	RW	Rating1	429	2906
5	22	female	Czech Republic	Dominance	gm_M11	Male	RW	Rating1	111	2372
5	22	female	Czech Republic	Dominance	gm_M03	Male	RW	Rating1	7	2642
5	22	female	Czech Republic	Dominance	gm_M16	Male	RW	Rating1	315	2264
5	22	female	Czech Republic	Dominance	gm_M22	Male	RW	Rating1	318	3537
5	22	female	Czech Republic	Dominance	PMG30	Male	RW	Rating1	94	2339
5	22	female	Czech Republic	Dominance	gm_M21	Male	RW	Rating1	253	2429
5	22	female	Czech Republic	Dominance	WMS16	Male	RW	Rating1	348	2392
5	22	female	Czech Republic	Dominance	gm_M15	Male	RW	Rating1	238	2810
5	22	female	Czech Republic	Dominance	gm_M18	Male	RW	Rating1	284	2307
5	22	female	Czech Republic	Dominance	MLS27	Male	RW	Rating1	368	2460
5	22	female	Czech Republic	Dominance	gm_M06	Male	RW	Rating1	358	2406
5	22	female	Czech Republic	Dominance	SDH27	Male	RW	Rating1	297	2196
5	22	female	Czech Republic	Dominance	SSN18	Male	RW	Rating1	168	2201
5	22	female	Czech Republic	Dominance	gm_M19	Male	RW	Rating1	438	2187
5	22	female	Czech Republic	Dominance	gm_M01	Male	RW	Rating1	189	2605
5	22	female	Czech Republic	Dominance	AMS16	Male	RW	Rating1	230	2471
5	22	female	Czech Republic	Dominance	gm_M10	Male	RW	Rating1	293	2633
5	22	female	Czech Republic	Dominance	MON02	Male	RW	Rating1	317	2352
5	22	female	Czech Republic	Dominance	gm_M17	Male	RW	Rating1	105	3070
5	22	female	Czech Republic	Dominance	gm_M08	Male	RW	Rating1	414	2369
5	22	female	Czech Republic	Dominance	APW26	Male	RW	Rating1	372	2990
5	22	female	Czech Republic	Dominance	gm_M12	Male	RW	Rating1	403	2042
5	22	female	Czech Republic	Dominance	gm_M14	Male	RW	Rating1	240	2593
5	22	female	Czech Republic	Dominance	gm_M23	Male	RW	Rating1	354	2264
5	22	female	Czech Republic	Dominance	gm_M20	Male	RW	Rating1	76	2196
5	22	female	Czech Republic	Dominance	gm_M19	Male	RW	Rating2	439	3884
5	22	female	Czech Republic	Dominance	gm_M18	Male	RW	Rating2	266	2450
5	22	female	Czech Republic	Dominance	gm_M12	Male	RW	Rating2	323	2715
5	22	female	Czech Republic	Dominance	gm_M10	Male	RW	Rating2	156	2196
5	22	female	Czech Republic	Dominance	gm_M21	Male	RW	Rating2	244	2411
5	22	female	Czech Republic	Dominance	gm_M06	Male	RW	Rating2	299	2091
5	22	female	Czech Republic	Dominance	DLS16	Male	RW	Rating2	369	2324
5	22	female	Czech Republic	Dominance	gm_M13	Male	RW	Rating2	235	4301
5	22	female	Czech Republic	Dominance	gm_M17	Male	RW	Rating2	56	2378
5	22	female	Czech Republic	Dominance	APW26	Male	RW	Rating2	366	2248
5	22	female	Czech Republic	Dominance	gm_M03	Male	RW	Rating2	9	3775
5	22	female	Czech Republic	Dominance	MON02	Male	RW	Rating2	157	2542
5	22	female	Czech Republic	Dominance	gm_M14	Male	RW	Rating2	311	2163
5	22	female	Czech Republic	Dominance	gm_M23	Male	RW	Rating2	343	2119
5	22	female	Czech Republic	Dominance	WMS16	Male	RW	Rating2	378	2426
5	22	female	Czech Republic	Dominance	PMG30	Male	RW	Rating2	56	2534
5	22	female	Czech Republic	Dominance	gm_M04	Male	RW	Rating2	51	2798
5	22	female	Czech Republic	Dominance	SSN18	Male	RW	Rating2	194	2912
5	22	female	Czech Republic	Dominance	gm_M08	Male	RW	Rating2	373	2204
5	22	female	Czech Republic	Dominance	gm_M07	Male	RW	Rating2	333	2529
5	22	female	Czech Republic	Dominance	AMS16	Male	RW	Rating2	259	3207
5	22	female	Czech Republic	Dominance	SDH27	Male	RW	Rating2	139	2778
5	22	female	Czech Republic	Dominance	gm_M22	Male	RW	Rating2	371	2269
5	22	female	Czech Republic	Dominance	gm_M15	Male	RW	Rating2	123	2744
5	22	female	Czech Republic	Dominance	gm_M20	Male	RW	Rating2	32	2375
5	22	female	Czech Republic	Dominance	PPD02	Male	RW	Rating2	429	2266
5	22	female	Czech Republic	Dominance	gm_M16	Male	RW	Rating2	286	3127
5	22	female	Czech Republic	Dominance	gm_M11	Male	RW	Rating2	237	5599
5	22	female	Czech Republic	Dominance	gm_M01	Male	RW	Rating2	346	3324
5	22	female	Czech Republic	Dominance	MLS27	Male	RW	Rating2	359	2836
5	22	female	Czech Republic	Dominance	gm_M19	Male	RS	Rating1	192	2992
5	22	female	Czech Republic	Dominance	gm_M11	Male	RS	Rating1	77	2245
5	22	female	Czech Republic	Dominance	gm_M16	Male	RS	Rating1	244	3850
5	22	female	Czech Republic	Dominance	gm_M03	Male	RS	Rating1	6	2881
5	22	female	Czech Republic	Dominance	APW26	Male	RS	Rating1	200	2417
5	22	female	Czech Republic	Dominance	gm_M04	Male	RS	Rating1	99	3409
5	22	female	Czech Republic	Dominance	gm_M06	Male	RS	Rating1	327	2557
5	22	female	Czech Republic	Dominance	gm_M07	Male	RS	Rating1	265	2391
5	22	female	Czech Republic	Dominance	MLS27	Male	RS	Rating1	194	3318
5	22	female	Czech Republic	Dominance	MON02	Male	RS	Rating1	107	3090
5	22	female	Czech Republic	Dominance	gm_M13	Male	RS	Rating1	39	2341
5	22	female	Czech Republic	Dominance	gm_M18	Male	RS	Rating1	282	2551
5	22	female	Czech Republic	Dominance	PMG30	Male	RS	Rating1	10	1994
5	22	female	Czech Republic	Dominance	gm_M14	Male	RS	Rating1	383	1772
5	22	female	Czech Republic	Dominance	gm_M01	Male	RS	Rating1	404	1914
5	22	female	Czech Republic	Dominance	gm_M20	Male	RS	Rating1	79	1906
5	22	female	Czech Republic	Dominance	WMS16	Male	RS	Rating1	432	2358
5	22	female	Czech Republic	Dominance	gm_M17	Male	RS	Rating1	48	2267
5	22	female	Czech Republic	Dominance	SDH27	Male	RS	Rating1	75	1971
5	22	female	Czech Republic	Dominance	gm_M21	Male	RS	Rating1	349	1890
5	22	female	Czech Republic	Dominance	gm_M22	Male	RS	Rating1	325	2750
5	22	female	Czech Republic	Dominance	gm_M12	Male	RS	Rating1	347	2461
5	22	female	Czech Republic	Dominance	DLS16	Male	RS	Rating1	248	1929
5	22	female	Czech Republic	Dominance	gm_M15	Male	RS	Rating1	268	2060
5	22	female	Czech Republic	Dominance	gm_M23	Male	RS	Rating1	192	4079
5	22	female	Czech Republic	Dominance	gm_M08	Male	RS	Rating1	349	1875
5	22	female	Czech Republic	Dominance	AMS16	Male	RS	Rating1	293	1747
5	22	female	Czech Republic	Dominance	gm_M10	Male	RS	Rating1	313	4025
5	22	female	Czech Republic	Dominance	SSN18	Male	RS	Rating1	67	3562
5	22	female	Czech Republic	Dominance	PPD02	Male	RS	Rating1	472	4253
5	22	female	Czech Republic	Dominance	PPD02	Male	RS	Rating2	460	2044
5	22	female	Czech Republic	Dominance	gm_M06	Male	RS	Rating2	337	3164
5	22	female	Czech Republic	Dominance	gm_M07	Male	RS	Rating2	88	2103
5	22	female	Czech Republic	Dominance	PMG30	Male	RS	Rating2	123	1781
5	22	female	Czech Republic	Dominance	gm_M04	Male	RS	Rating2	11	4478
5	22	female	Czech Republic	Dominance	gm_M23	Male	RS	Rating2	335	2020
5	22	female	Czech Republic	Dominance	gm_M21	Male	RS	Rating2	426	2201
5	22	female	Czech Republic	Dominance	gm_M14	Male	RS	Rating2	240	1929
5	22	female	Czech Republic	Dominance	gm_M03	Male	RS	Rating2	20	2566
5	22	female	Czech Republic	Dominance	gm_M12	Male	RS	Rating2	360	2142
5	22	female	Czech Republic	Dominance	gm_M01	Male	RS	Rating2	410	2327
5	22	female	Czech Republic	Dominance	SSN18	Male	RS	Rating2	254	3757
5	22	female	Czech Republic	Dominance	SDH27	Male	RS	Rating2	354	3920
5	22	female	Czech Republic	Dominance	gm_M16	Male	RS	Rating2	335	2843
5	22	female	Czech Republic	Dominance	gm_M11	Male	RS	Rating2	370	2403
5	22	female	Czech Republic	Dominance	gm_M10	Male	RS	Rating2	131	2186
5	22	female	Czech Republic	Dominance	gm_M17	Male	RS	Rating2	85	3083
5	22	female	Czech Republic	Dominance	gm_M19	Male	RS	Rating2	332	3154
5	22	female	Czech Republic	Dominance	MON02	Male	RS	Rating2	87	3989
5	22	female	Czech Republic	Dominance	gm_M08	Male	RS	Rating2	384	1869
5	22	female	Czech Republic	Dominance	APW26	Male	RS	Rating2	268	1983
5	22	female	Czech Republic	Dominance	DLS16	Male	RS	Rating2	294	2386
5	22	female	Czech Republic	Dominance	gm_M22	Male	RS	Rating2	367	2399
5	22	female	Czech Republic	Dominance	MLS27	Male	RS	Rating2	77	2491
5	22	female	Czech Republic	Dominance	gm_M13	Male	RS	Rating2	151	2221
5	22	female	Czech Republic	Dominance	AMS16	Male	RS	Rating2	159	2622
5	22	female	Czech Republic	Dominance	gm_M18	Male	RS	Rating2	243	2224
5	22	female	Czech Republic	Dominance	gm_M15	Male	RS	Rating2	253	2489
5	22	female	Czech Republic	Dominance	WMS16	Male	RS	Rating2	445	2329
5	22	female	Czech Republic	Dominance	gm_M20	Male	RS	Rating2	73	3476
6	23	male	Latvia	Dominance	KDE26	Female	AW	Rating1	341	4502
6	23	male	Latvia	Dominance	gm_F03	Female	AW	Rating1	45	3107
6	23	male	Latvia	Dominance	gm_F18	Female	AW	Rating1	142	3153
6	23	male	Latvia	Dominance	gm_F10	Female	AW	Rating1	242	2323
6	23	male	Latvia	Dominance	CFY08	Female	AW	Rating1	348	3059
6	23	male	Latvia	Dominance	gm_F22	Female	AW	Rating1	300	2453
6	23	male	Latvia	Dominance	NGE07	Female	AW	Rating1	166	2546
6	23	male	Latvia	Dominance	gm_F02	Female	AW	Rating1	306	2644
6	23	male	Latvia	Dominance	gm_F11	Female	AW	Rating1	57	2010
6	23	male	Latvia	Dominance	SGN09	Female	AW	Rating1	243	2724
6	23	male	Latvia	Dominance	JJE21	Female	AW	Rating1	346	1751
6	23	male	Latvia	Dominance	MKY08	Female	AW	Rating1	368	1854
6	23	male	Latvia	Dominance	gm_F16	Female	AW	Rating1	331	3593
6	23	male	Latvia	Dominance	gm_F04	Female	AW	Rating1	175	2176
6	23	male	Latvia	Dominance	gm_F09	Female	AW	Rating1	102	2245
6	23	male	Latvia	Dominance	gm_F06	Female	AW	Rating1	37	19111
6	23	male	Latvia	Dominance	SHA04	Female	AW	Rating1	380	2103
6	23	male	Latvia	Dominance	JRA04	Female	AW	Rating1	282	1614
6	23	male	Latvia	Dominance	DGA30	Female	AW	Rating1	500	2940
6	23	male	Latvia	Dominance	gm_F08	Female	AW	Rating1	318	1581
6	23	male	Latvia	Dominance	gm_F23	Female	AW	Rating1	265	1618
6	23	male	Latvia	Dominance	ARD22	Female	AW	Rating1	170	1348
6	23	male	Latvia	Dominance	gm_F05	Female	AW	Rating1	162	3658
6	23	male	Latvia	Dominance	gm_F15	Female	AW	Rating1	221	1706
6	23	male	Latvia	Dominance	CMN17	Female	AW	Rating1	305	1797
6	23	male	Latvia	Dominance	DKY26	Female	AW	Rating1	175	1801
6	23	male	Latvia	Dominance	gm_F14	Female	AW	Rating1	282	1945
6	23	male	Latvia	Dominance	TRE11	Female	AW	Rating1	115	1904
6	23	male	Latvia	Dominance	gm_F24	Female	AW	Rating1	189	3268
6	23	male	Latvia	Dominance	gm_F17	Female	AW	Rating1	212	3743
6	23	male	Latvia	Dominance	gm_F11	Female	AW	Rating2	75	2780
6	23	male	Latvia	Dominance	gm_F08	Female	AW	Rating2	195	1586
6	23	male	Latvia	Dominance	gm_F04	Female	AW	Rating2	154	1777
6	23	male	Latvia	Dominance	DKY26	Female	AW	Rating2	214	1669
6	23	male	Latvia	Dominance	gm_F16	Female	AW	Rating2	310	1618
6	23	male	Latvia	Dominance	ARD22	Female	AW	Rating2	256	2410
6	23	male	Latvia	Dominance	MKY08	Female	AW	Rating2	254	3255
6	23	male	Latvia	Dominance	gm_F09	Female	AW	Rating2	189	1723
6	23	male	Latvia	Dominance	KDE26	Female	AW	Rating2	372	1816
6	23	male	Latvia	Dominance	gm_F03	Female	AW	Rating2	106	2104
6	23	male	Latvia	Dominance	gm_F24	Female	AW	Rating2	190	2415
6	23	male	Latvia	Dominance	gm_F02	Female	AW	Rating2	306	1615
6	23	male	Latvia	Dominance	TRE11	Female	AW	Rating2	155	2586
6	23	male	Latvia	Dominance	gm_F23	Female	AW	Rating2	284	1607
6	23	male	Latvia	Dominance	gm_F14	Female	AW	Rating2	329	1873
6	23	male	Latvia	Dominance	gm_F05	Female	AW	Rating2	186	2617
6	23	male	Latvia	Dominance	NGE07	Female	AW	Rating2	94	1625
6	23	male	Latvia	Dominance	JJE21	Female	AW	Rating2	318	1806
6	23	male	Latvia	Dominance	gm_F10	Female	AW	Rating2	206	2679
6	23	male	Latvia	Dominance	gm_F17	Female	AW	Rating2	206	2864
6	23	male	Latvia	Dominance	gm_F06	Female	AW	Rating2	218	1705
6	23	male	Latvia	Dominance	SGN09	Female	AW	Rating2	267	2519
6	23	male	Latvia	Dominance	gm_F22	Female	AW	Rating2	298	2095
6	23	male	Latvia	Dominance	CFY08	Female	AW	Rating2	320	1710
6	23	male	Latvia	Dominance	SHA04	Female	AW	Rating2	314	1636
6	23	male	Latvia	Dominance	gm_F18	Female	AW	Rating2	262	2117
6	23	male	Latvia	Dominance	JRA04	Female	AW	Rating2	254	1789
6	23	male	Latvia	Dominance	gm_F15	Female	AW	Rating2	303	2889
6	23	male	Latvia	Dominance	CMN17	Female	AW	Rating2	353	2195
6	23	male	Latvia	Dominance	DGA30	Female	AW	Rating2	446	1852
6	23	male	Latvia	Dominance	SHA04	Female	AS	Rating1	298	4783
6	23	male	Latvia	Dominance	gm_F06	Female	AS	Rating1	162	3169
6	23	male	Latvia	Dominance	gm_F04	Female	AS	Rating1	79	1694
6	23	male	Latvia	Dominance	gm_F17	Female	AS	Rating1	311	2260
6	23	male	Latvia	Dominance	NGE07	Female	AS	Rating1	154	1710
6	23	male	Latvia	Dominance	CFY08	Female	AS	Rating1	420	1952
6	23	male	Latvia	Dominance	SGN09	Female	AS	Rating1	320	1532
6	23	male	Latvia	Dominance	gm_F05	Female	AS	Rating1	465	1808
6	23	male	Latvia	Dominance	JJE21	Female	AS	Rating1	294	3122
6	23	male	Latvia	Dominance	gm_F15	Female	AS	Rating1	378	1653
6	23	male	Latvia	Dominance	ARD22	Female	AS	Rating1	259	1172
6	23	male	Latvia	Dominance	JRA04	Female	AS	Rating1	295	1435
6	23	male	Latvia	Dominance	gm_F11	Female	AS	Rating1	0	2501
6	23	male	Latvia	Dominance	gm_F24	Female	AS	Rating1	476	3355
6	23	male	Latvia	Dominance	DGA30	Female	AS	Rating1	391	1740
6	23	male	Latvia	Dominance	gm_F14	Female	AS	Rating1	207	1195
6	23	male	Latvia	Dominance	DKY26	Female	AS	Rating1	167	1315
6	23	male	Latvia	Dominance	CMN17	Female	AS	Rating1	421	1324
6	23	male	Latvia	Dominance	TRE11	Female	AS	Rating1	28	1558
6	23	male	Latvia	Dominance	gm_F10	Female	AS	Rating1	232	1051
6	23	male	Latvia	Dominance	gm_F02	Female	AS	Rating1	290	1257
6	23	male	Latvia	Dominance	KDE26	Female	AS	Rating1	374	2288
6	23	male	Latvia	Dominance	MKY08	Female	AS	Rating1	410	1458
6	23	male	Latvia	Dominance	gm_F08	Female	AS	Rating1	247	1234
6	23	male	Latvia	Dominance	gm_F09	Female	AS	Rating1	160	1466
6	23	male	Latvia	Dominance	gm_F23	Female	AS	Rating1	407	1305
6	23	male	Latvia	Dominance	gm_F22	Female	AS	Rating1	416	1427
6	23	male	Latvia	Dominance	gm_F16	Female	AS	Rating1	148	1566
6	23	male	Latvia	Dominance	gm_F03	Female	AS	Rating1	20	1451
6	23	male	Latvia	Dominance	gm_F18	Female	AS	Rating1	198	1896
6	23	male	Latvia	Dominance	JRA04	Female	AS	Rating2	309	1492
6	23	male	Latvia	Dominance	ARD22	Female	AS	Rating2	240	1254
6	23	male	Latvia	Dominance	gm_F05	Female	AS	Rating2	368	1855
6	23	male	Latvia	Dominance	gm_F14	Female	AS	Rating2	215	1801
6	23	male	Latvia	Dominance	gm_F06	Female	AS	Rating2	187	1513
6	23	male	Latvia	Dominance	CFY08	Female	AS	Rating2	303	1539
6	23	male	Latvia	Dominance	CMN17	Female	AS	Rating2	434	1172
6	23	male	Latvia	Dominance	gm_F10	Female	AS	Rating2	319	2223
6	23	male	Latvia	Dominance	gm_F02	Female	AS	Rating2	346	1118
6	23	male	Latvia	Dominance	gm_F22	Female	AS	Rating2	393	1279
6	23	male	Latvia	Dominance	NGE07	Female	AS	Rating2	182	1528
6	23	male	Latvia	Dominance	KDE26	Female	AS	Rating2	354	3892
6	23	male	Latvia	Dominance	gm_F15	Female	AS	Rating2	190	38690
6	23	male	Latvia	Dominance	gm_F23	Female	AS	Rating2	296	1586
6	23	male	Latvia	Dominance	gm_F16	Female	AS	Rating2	133	1603
6	23	male	Latvia	Dominance	gm_F09	Female	AS	Rating2	84	1062
6	23	male	Latvia	Dominance	MKY08	Female	AS	Rating2	281	3552
6	23	male	Latvia	Dominance	gm_F04	Female	AS	Rating2	187	1597
6	23	male	Latvia	Dominance	gm_F08	Female	AS	Rating2	321	1376
6	23	male	Latvia	Dominance	gm_F11	Female	AS	Rating2	25	2921
6	23	male	Latvia	Dominance	gm_F17	Female	AS	Rating2	146	1527
6	23	male	Latvia	Dominance	gm_F03	Female	AS	Rating2	0	1633
6	23	male	Latvia	Dominance	SGN09	Female	AS	Rating2	286	1465
6	23	male	Latvia	Dominance	JJE21	Female	AS	Rating2	398	1482
6	23	male	Latvia	Dominance	gm_F24	Female	AS	Rating2	438	1950
6	23	male	Latvia	Dominance	gm_F18	Female	AS	Rating2	198	1559
6	23	male	Latvia	Dominance	DKY26	Female	AS	Rating2	239	1462
6	23	male	Latvia	Dominance	TRE11	Female	AS	Rating2	216	4266
6	23	male	Latvia	Dominance	DGA30	Female	AS	Rating2	298	2167
6	23	male	Latvia	Dominance	SHA04	Female	AS	Rating2	337	2774
6	23	male	Latvia	Dominance	gm_F23	Female	RS	Rating1	236	2009
6	23	male	Latvia	Dominance	ARD22	Female	RS	Rating1	302	4301
6	23	male	Latvia	Dominance	gm_F10	Female	RS	Rating1	180	1726
6	23	male	Latvia	Dominance	gm_F14	Female	RS	Rating1	362	1685
6	23	male	Latvia	Dominance	gm_F17	Female	RS	Rating1	384	1814
6	23	male	Latvia	Dominance	NGE07	Female	RS	Rating1	153	1635
6	23	male	Latvia	Dominance	CMN17	Female	RS	Rating1	291	1305
6	23	male	Latvia	Dominance	gm_F09	Female	RS	Rating1	38	1522
6	23	male	Latvia	Dominance	gm_F08	Female	RS	Rating1	339	1321
6	23	male	Latvia	Dominance	KDE26	Female	RS	Rating1	276	3034
6	23	male	Latvia	Dominance	gm_F22	Female	RS	Rating1	370	1783
6	23	male	Latvia	Dominance	gm_F18	Female	RS	Rating1	90	1525
6	23	male	Latvia	Dominance	SHA04	Female	RS	Rating1	303	1442
6	23	male	Latvia	Dominance	gm_F03	Female	RS	Rating1	171	1589
6	23	male	Latvia	Dominance	gm_F15	Female	RS	Rating1	363	1750
6	23	male	Latvia	Dominance	gm_F05	Female	RS	Rating1	449	1703
6	23	male	Latvia	Dominance	gm_F11	Female	RS	Rating1	9	1219
6	23	male	Latvia	Dominance	gm_F16	Female	RS	Rating1	289	1852
6	23	male	Latvia	Dominance	JRA04	Female	RS	Rating1	212	1631
6	23	male	Latvia	Dominance	DKY26	Female	RS	Rating1	117	1242
6	23	male	Latvia	Dominance	JJE21	Female	RS	Rating1	318	4289
6	23	male	Latvia	Dominance	gm_F02	Female	RS	Rating1	242	972
6	23	male	Latvia	Dominance	gm_F24	Female	RS	Rating1	305	1545
6	23	male	Latvia	Dominance	MKY08	Female	RS	Rating1	380	2599
6	23	male	Latvia	Dominance	TRE11	Female	RS	Rating1	159	635464
6	23	male	Latvia	Dominance	CFY08	Female	RS	Rating1	253	7901
6	23	male	Latvia	Dominance	gm_F06	Female	RS	Rating1	198	1291
6	23	male	Latvia	Dominance	DGA30	Female	RS	Rating1	417	1841
6	23	male	Latvia	Dominance	SGN09	Female	RS	Rating1	305	1176
6	23	male	Latvia	Dominance	gm_F04	Female	RS	Rating1	94	1034
6	23	male	Latvia	Dominance	DKY26	Female	RS	Rating2	128	1403
6	23	male	Latvia	Dominance	KDE26	Female	RS	Rating2	244	1178
6	23	male	Latvia	Dominance	gm_F11	Female	RS	Rating2	95	1250
6	23	male	Latvia	Dominance	JJE21	Female	RS	Rating2	377	1439
6	23	male	Latvia	Dominance	gm_F24	Female	RS	Rating2	299	1053
6	23	male	Latvia	Dominance	SGN09	Female	RS	Rating2	293	1066
6	23	male	Latvia	Dominance	gm_F05	Female	RS	Rating2	358	3138
6	23	male	Latvia	Dominance	CFY08	Female	RS	Rating2	310	1141
6	23	male	Latvia	Dominance	gm_F16	Female	RS	Rating2	282	14836
6	23	male	Latvia	Dominance	gm_F03	Female	RS	Rating2	85	1007
6	23	male	Latvia	Dominance	gm_F09	Female	RS	Rating2	113	1419
6	23	male	Latvia	Dominance	gm_F02	Female	RS	Rating2	266	1111
6	23	male	Latvia	Dominance	gm_F04	Female	RS	Rating2	98	2852
6	23	male	Latvia	Dominance	DGA30	Female	RS	Rating2	346	1364
6	23	male	Latvia	Dominance	gm_F14	Female	RS	Rating2	238	2359
6	23	male	Latvia	Dominance	gm_F15	Female	RS	Rating2	267	2007
6	23	male	Latvia	Dominance	gm_F23	Female	RS	Rating2	308	1483
6	23	male	Latvia	Dominance	NGE07	Female	RS	Rating2	178	1209
6	23	male	Latvia	Dominance	JRA04	Female	RS	Rating2	304	1975
6	23	male	Latvia	Dominance	gm_F10	Female	RS	Rating2	127	1159
6	23	male	Latvia	Dominance	gm_F22	Female	RS	Rating2	254	3631
6	23	male	Latvia	Dominance	gm_F17	Female	RS	Rating2	281	1363
6	23	male	Latvia	Dominance	gm_F06	Female	RS	Rating2	250	2876
6	23	male	Latvia	Dominance	TRE11	Female	RS	Rating2	100	865
6	23	male	Latvia	Dominance	gm_F18	Female	RS	Rating2	202	4442
6	23	male	Latvia	Dominance	CMN17	Female	RS	Rating2	342	1081
6	23	male	Latvia	Dominance	MKY08	Female	RS	Rating2	404	1242
6	23	male	Latvia	Dominance	gm_F08	Female	RS	Rating2	349	1787
6	23	male	Latvia	Dominance	SHA04	Female	RS	Rating2	276	2420
6	23	male	Latvia	Dominance	ARD22	Female	RS	Rating2	214	3751
6	23	male	Latvia	Dominance	gm_F03	Female	RW	Rating1	214	2065
6	23	male	Latvia	Dominance	NGE07	Female	RW	Rating1	186	1677
6	23	male	Latvia	Dominance	gm_F10	Female	RW	Rating1	307	2241
6	23	male	Latvia	Dominance	JRA04	Female	RW	Rating1	348	1081
6	23	male	Latvia	Dominance	DGA30	Female	RW	Rating1	390	1147
6	23	male	Latvia	Dominance	KDE26	Female	RW	Rating1	358	1899
6	23	male	Latvia	Dominance	SHA04	Female	RW	Rating1	340	2165
6	23	male	Latvia	Dominance	gm_F09	Female	RW	Rating1	195	1523
6	23	male	Latvia	Dominance	gm_F23	Female	RW	Rating1	149	1480
6	23	male	Latvia	Dominance	MKY08	Female	RW	Rating1	415	1562
6	23	male	Latvia	Dominance	gm_F08	Female	RW	Rating1	320	2246
6	23	male	Latvia	Dominance	DKY26	Female	RW	Rating1	149	1575
6	23	male	Latvia	Dominance	gm_F24	Female	RW	Rating1	415	1828
6	23	male	Latvia	Dominance	gm_F02	Female	RW	Rating1	182	1358
6	23	male	Latvia	Dominance	gm_F15	Female	RW	Rating1	75	2511
6	23	male	Latvia	Dominance	SGN09	Female	RW	Rating1	357	1565
6	23	male	Latvia	Dominance	gm_F17	Female	RW	Rating1	346	1187
6	23	male	Latvia	Dominance	gm_F22	Female	RW	Rating1	280	3479
6	23	male	Latvia	Dominance	gm_F18	Female	RW	Rating1	25	2007
6	23	male	Latvia	Dominance	gm_F04	Female	RW	Rating1	55	1773
6	23	male	Latvia	Dominance	gm_F16	Female	RW	Rating1	169	2434
6	23	male	Latvia	Dominance	CFY08	Female	RW	Rating1	315	1439
6	23	male	Latvia	Dominance	gm_F11	Female	RW	Rating1	176	2756
6	23	male	Latvia	Dominance	TRE11	Female	RW	Rating1	173	2049
6	23	male	Latvia	Dominance	ARD22	Female	RW	Rating1	259	2848
6	23	male	Latvia	Dominance	JJE21	Female	RW	Rating1	318	1737
6	23	male	Latvia	Dominance	gm_F05	Female	RW	Rating1	428	1796
6	23	male	Latvia	Dominance	CMN17	Female	RW	Rating1	366	1563
6	23	male	Latvia	Dominance	gm_F14	Female	RW	Rating1	303	2005
6	23	male	Latvia	Dominance	gm_F06	Female	RW	Rating1	209	1738
6	23	male	Latvia	Dominance	gm_F04	Female	RW	Rating2	189	2085
6	23	male	Latvia	Dominance	NGE07	Female	RW	Rating2	159	1263
6	23	male	Latvia	Dominance	SHA04	Female	RW	Rating2	351	2138
6	23	male	Latvia	Dominance	DGA30	Female	RW	Rating2	418	1322
6	23	male	Latvia	Dominance	DKY26	Female	RW	Rating2	326	1425
6	23	male	Latvia	Dominance	gm_F08	Female	RW	Rating2	198	2001
6	23	male	Latvia	Dominance	gm_F10	Female	RW	Rating2	307	2209
6	23	male	Latvia	Dominance	gm_F14	Female	RW	Rating2	354	2057
6	23	male	Latvia	Dominance	gm_F03	Female	RW	Rating2	169	1253
6	23	male	Latvia	Dominance	gm_F11	Female	RW	Rating2	219	2074
6	23	male	Latvia	Dominance	TRE11	Female	RW	Rating2	118	1661
6	23	male	Latvia	Dominance	gm_F06	Female	RW	Rating2	136	1614
6	23	male	Latvia	Dominance	JRA04	Female	RW	Rating2	351	1487
6	23	male	Latvia	Dominance	ARD22	Female	RW	Rating2	371	1868
6	23	male	Latvia	Dominance	KDE26	Female	RW	Rating2	340	2096
6	23	male	Latvia	Dominance	gm_F05	Female	RW	Rating2	426	1739
6	23	male	Latvia	Dominance	SGN09	Female	RW	Rating2	378	1641
6	23	male	Latvia	Dominance	gm_F16	Female	RW	Rating2	349	1683
6	23	male	Latvia	Dominance	CFY08	Female	RW	Rating2	158	3855
6	23	male	Latvia	Dominance	gm_F17	Female	RW	Rating2	338	1265
6	23	male	Latvia	Dominance	gm_F09	Female	RW	Rating2	283	33116
6	23	male	Latvia	Dominance	gm_F02	Female	RW	Rating2	290	1635
6	23	male	Latvia	Dominance	gm_F22	Female	RW	Rating2	318	1725
6	23	male	Latvia	Dominance	JJE21	Female	RW	Rating2	309	1482
6	23	male	Latvia	Dominance	MKY08	Female	RW	Rating2	349	988
6	23	male	Latvia	Dominance	gm_F24	Female	RW	Rating2	378	1408
6	23	male	Latvia	Dominance	CMN17	Female	RW	Rating2	343	1181
6	23	male	Latvia	Dominance	gm_F15	Female	RW	Rating2	222	3149
6	23	male	Latvia	Dominance	gm_F23	Female	RW	Rating2	161	2161
6	23	male	Latvia	Dominance	gm_F18	Female	RW	Rating2	110	1453
7	26	female	Mexico	Trustworthiness	gm_F03	Female	RW	Rating1	344	10995
7	26	female	Mexico	Trustworthiness	gm_F15	Female	RW	Rating1	348	5132
7	26	female	Mexico	Trustworthiness	gm_F09	Female	RW	Rating1	398	3935
7	26	female	Mexico	Trustworthiness	KDE26	Female	RW	Rating1	432	4750
7	26	female	Mexico	Trustworthiness	gm_F16	Female	RW	Rating1	445	3748
7	26	female	Mexico	Trustworthiness	gm_F11	Female	RW	Rating1	218	2497
7	26	female	Mexico	Trustworthiness	gm_F24	Female	RW	Rating1	290	3179
7	26	female	Mexico	Trustworthiness	gm_F10	Female	RW	Rating1	371	2317
7	26	female	Mexico	Trustworthiness	CMN17	Female	RW	Rating1	335	2932
7	26	female	Mexico	Trustworthiness	gm_F17	Female	RW	Rating1	470	2132
7	26	female	Mexico	Trustworthiness	gm_F06	Female	RW	Rating1	308	3417
7	26	female	Mexico	Trustworthiness	JJE21	Female	RW	Rating1	139	1617
7	26	female	Mexico	Trustworthiness	gm_F08	Female	RW	Rating1	134	2507
7	26	female	Mexico	Trustworthiness	gm_F02	Female	RW	Rating1	301	1915
7	26	female	Mexico	Trustworthiness	NGE07	Female	RW	Rating1	369	3094
7	26	female	Mexico	Trustworthiness	gm_F14	Female	RW	Rating1	243	2520
7	26	female	Mexico	Trustworthiness	gm_F22	Female	RW	Rating1	75	3372
7	26	female	Mexico	Trustworthiness	DGA30	Female	RW	Rating1	51	1989
7	26	female	Mexico	Trustworthiness	DKY26	Female	RW	Rating1	361	2285
7	26	female	Mexico	Trustworthiness	gm_F23	Female	RW	Rating1	332	2675
7	26	female	Mexico	Trustworthiness	MKY08	Female	RW	Rating1	423	3752
7	26	female	Mexico	Trustworthiness	ARD22	Female	RW	Rating1	54	2184
7	26	female	Mexico	Trustworthiness	SHA04	Female	RW	Rating1	96	2305
7	26	female	Mexico	Trustworthiness	JRA04	Female	RW	Rating1	348	2301
7	26	female	Mexico	Trustworthiness	gm_F18	Female	RW	Rating1	358	2116
7	26	female	Mexico	Trustworthiness	CFY08	Female	RW	Rating1	116	2167
7	26	female	Mexico	Trustworthiness	gm_F05	Female	RW	Rating1	308	2836
7	26	female	Mexico	Trustworthiness	gm_F04	Female	RW	Rating1	364	2250
7	26	female	Mexico	Trustworthiness	TRE11	Female	RW	Rating1	335	4048
7	26	female	Mexico	Trustworthiness	SGN09	Female	RW	Rating1	297	4750
7	26	female	Mexico	Trustworthiness	CFY08	Female	RW	Rating2	230	1546
7	26	female	Mexico	Trustworthiness	CMN17	Female	RW	Rating2	326	1557
7	26	female	Mexico	Trustworthiness	gm_F16	Female	RW	Rating2	284	2310
7	26	female	Mexico	Trustworthiness	gm_F17	Female	RW	Rating2	326	1786
7	26	female	Mexico	Trustworthiness	SHA04	Female	RW	Rating2	387	2309
7	26	female	Mexico	Trustworthiness	JJE21	Female	RW	Rating2	411	2265
7	26	female	Mexico	Trustworthiness	gm_F15	Female	RW	Rating2	465	1631
7	26	female	Mexico	Trustworthiness	gm_F11	Female	RW	Rating2	210	3120
7	26	female	Mexico	Trustworthiness	JRA04	Female	RW	Rating2	340	3021
7	26	female	Mexico	Trustworthiness	gm_F03	Female	RW	Rating2	305	2656
7	26	female	Mexico	Trustworthiness	SGN09	Female	RW	Rating2	291	3174
7	26	female	Mexico	Trustworthiness	gm_F05	Female	RW	Rating2	242	2243
7	26	female	Mexico	Trustworthiness	ARD22	Female	RW	Rating2	223	2182
7	26	female	Mexico	Trustworthiness	gm_F06	Female	RW	Rating2	248	2126
7	26	female	Mexico	Trustworthiness	gm_F18	Female	RW	Rating2	358	1927
7	26	female	Mexico	Trustworthiness	gm_F04	Female	RW	Rating2	318	2017
7	26	female	Mexico	Trustworthiness	gm_F10	Female	RW	Rating2	430	1708
7	26	female	Mexico	Trustworthiness	NGE07	Female	RW	Rating2	434	3085
7	26	female	Mexico	Trustworthiness	DKY26	Female	RW	Rating2	480	1997
7	26	female	Mexico	Trustworthiness	gm_F08	Female	RW	Rating2	102	2076
7	26	female	Mexico	Trustworthiness	gm_F24	Female	RW	Rating2	215	4175
7	26	female	Mexico	Trustworthiness	DGA30	Female	RW	Rating2	54	2092
7	26	female	Mexico	Trustworthiness	gm_F09	Female	RW	Rating2	206	2624
7	26	female	Mexico	Trustworthiness	TRE11	Female	RW	Rating2	295	2960
7	26	female	Mexico	Trustworthiness	gm_F02	Female	RW	Rating2	278	1860
7	26	female	Mexico	Trustworthiness	gm_F22	Female	RW	Rating2	210	4252
7	26	female	Mexico	Trustworthiness	gm_F23	Female	RW	Rating2	179	2372
7	26	female	Mexico	Trustworthiness	KDE26	Female	RW	Rating2	489	2682
7	26	female	Mexico	Trustworthiness	gm_F14	Female	RW	Rating2	316	2000
7	26	female	Mexico	Trustworthiness	MKY08	Female	RW	Rating2	412	2727
7	26	female	Mexico	Trustworthiness	gm_F06	Female	RS	Rating1	361	4404
7	26	female	Mexico	Trustworthiness	gm_F22	Female	RS	Rating1	447	2281
7	26	female	Mexico	Trustworthiness	gm_F09	Female	RS	Rating1	318	2128
7	26	female	Mexico	Trustworthiness	JJE21	Female	RS	Rating1	475	2645
7	26	female	Mexico	Trustworthiness	gm_F24	Female	RS	Rating1	265	2037
7	26	female	Mexico	Trustworthiness	CMN17	Female	RS	Rating1	349	2755
7	26	female	Mexico	Trustworthiness	gm_F17	Female	RS	Rating1	235	1991
7	26	female	Mexico	Trustworthiness	SHA04	Female	RS	Rating1	296	1970
7	26	female	Mexico	Trustworthiness	gm_F02	Female	RS	Rating1	361	2889
7	26	female	Mexico	Trustworthiness	gm_F18	Female	RS	Rating1	450	1762
7	26	female	Mexico	Trustworthiness	gm_F16	Female	RS	Rating1	413	2502
7	26	female	Mexico	Trustworthiness	SGN09	Female	RS	Rating1	480	1517
7	26	female	Mexico	Trustworthiness	DKY26	Female	RS	Rating1	448	1803
7	26	female	Mexico	Trustworthiness	NGE07	Female	RS	Rating1	437	1932
7	26	female	Mexico	Trustworthiness	gm_F03	Female	RS	Rating1	493	2524
7	26	female	Mexico	Trustworthiness	ARD22	Female	RS	Rating1	368	2534
7	26	female	Mexico	Trustworthiness	gm_F11	Female	RS	Rating1	452	2294
7	26	female	Mexico	Trustworthiness	TRE11	Female	RS	Rating1	470	2763
7	26	female	Mexico	Trustworthiness	JRA04	Female	RS	Rating1	338	1492
7	26	female	Mexico	Trustworthiness	gm_F08	Female	RS	Rating1	335	2514
7	26	female	Mexico	Trustworthiness	MKY08	Female	RS	Rating1	495	2378
7	26	female	Mexico	Trustworthiness	gm_F14	Female	RS	Rating1	427	2469
7	26	female	Mexico	Trustworthiness	gm_F05	Female	RS	Rating1	245	4727
7	26	female	Mexico	Trustworthiness	gm_F15	Female	RS	Rating1	343	1907
7	26	female	Mexico	Trustworthiness	gm_F23	Female	RS	Rating1	393	2145
7	26	female	Mexico	Trustworthiness	DGA30	Female	RS	Rating1	209	2221
7	26	female	Mexico	Trustworthiness	KDE26	Female	RS	Rating1	377	1884
7	26	female	Mexico	Trustworthiness	CFY08	Female	RS	Rating1	394	1798
7	26	female	Mexico	Trustworthiness	gm_F04	Female	RS	Rating1	431	2100
7	26	female	Mexico	Trustworthiness	gm_F10	Female	RS	Rating1	464	1835
7	26	female	Mexico	Trustworthiness	gm_F02	Female	RS	Rating2	357	3259
7	26	female	Mexico	Trustworthiness	SHA04	Female	RS	Rating2	496	2520
7	26	female	Mexico	Trustworthiness	CFY08	Female	RS	Rating2	494	1906
7	26	female	Mexico	Trustworthiness	gm_F06	Female	RS	Rating2	440	1495
7	26	female	Mexico	Trustworthiness	JRA04	Female	RS	Rating2	389	2863
7	26	female	Mexico	Trustworthiness	gm_F04	Female	RS	Rating2	289	3147
7	26	female	Mexico	Trustworthiness	TRE11	Female	RS	Rating2	387	2603
7	26	female	Mexico	Trustworthiness	JJE21	Female	RS	Rating2	445	3659
7	26	female	Mexico	Trustworthiness	DKY26	Female	RS	Rating2	449	4472
7	26	female	Mexico	Trustworthiness	KDE26	Female	RS	Rating2	421	2762
7	26	female	Mexico	Trustworthiness	gm_F09	Female	RS	Rating2	283	1756
7	26	female	Mexico	Trustworthiness	gm_F22	Female	RS	Rating2	355	1631
7	26	female	Mexico	Trustworthiness	gm_F23	Female	RS	Rating2	401	1803
7	26	female	Mexico	Trustworthiness	gm_F10	Female	RS	Rating2	454	1487
7	26	female	Mexico	Trustworthiness	gm_F24	Female	RS	Rating2	259	1426
7	26	female	Mexico	Trustworthiness	gm_F05	Female	RS	Rating2	238	2193
7	26	female	Mexico	Trustworthiness	gm_F18	Female	RS	Rating2	359	1553
7	26	female	Mexico	Trustworthiness	NGE07	Female	RS	Rating2	478	1670
7	26	female	Mexico	Trustworthiness	gm_F15	Female	RS	Rating2	448	3179
7	26	female	Mexico	Trustworthiness	CMN17	Female	RS	Rating2	401	1932
7	26	female	Mexico	Trustworthiness	gm_F11	Female	RS	Rating2	492	2833
7	26	female	Mexico	Trustworthiness	gm_F14	Female	RS	Rating2	434	3332
7	26	female	Mexico	Trustworthiness	gm_F08	Female	RS	Rating2	419	1729
7	26	female	Mexico	Trustworthiness	gm_F03	Female	RS	Rating2	487	2233
7	26	female	Mexico	Trustworthiness	ARD22	Female	RS	Rating2	369	1750
7	26	female	Mexico	Trustworthiness	gm_F16	Female	RS	Rating2	463	1818
7	26	female	Mexico	Trustworthiness	SGN09	Female	RS	Rating2	291	1869
7	26	female	Mexico	Trustworthiness	DGA30	Female	RS	Rating2	258	1725
7	26	female	Mexico	Trustworthiness	gm_F17	Female	RS	Rating2	316	1793
7	26	female	Mexico	Trustworthiness	MKY08	Female	RS	Rating2	424	1726
7	26	female	Mexico	Trustworthiness	gm_F24	Female	AS	Rating1	352	3732
7	26	female	Mexico	Trustworthiness	ARD22	Female	AS	Rating1	253	1750
7	26	female	Mexico	Trustworthiness	gm_F10	Female	AS	Rating1	327	2529
7	26	female	Mexico	Trustworthiness	SGN09	Female	AS	Rating1	420	1696
7	26	female	Mexico	Trustworthiness	gm_F17	Female	AS	Rating1	305	1639
7	26	female	Mexico	Trustworthiness	JRA04	Female	AS	Rating1	450	1656
7	26	female	Mexico	Trustworthiness	gm_F09	Female	AS	Rating1	323	1835
7	26	female	Mexico	Trustworthiness	KDE26	Female	AS	Rating1	471	1480
7	26	female	Mexico	Trustworthiness	gm_F23	Female	AS	Rating1	447	1404
7	26	female	Mexico	Trustworthiness	gm_F04	Female	AS	Rating1	492	1954
7	26	female	Mexico	Trustworthiness	gm_F14	Female	AS	Rating1	460	1286
7	26	female	Mexico	Trustworthiness	NGE07	Female	AS	Rating1	498	2395
7	26	female	Mexico	Trustworthiness	gm_F22	Female	AS	Rating1	488	1509
7	26	female	Mexico	Trustworthiness	DKY26	Female	AS	Rating1	468	1897
7	26	female	Mexico	Trustworthiness	CMN17	Female	AS	Rating1	479	2250
7	26	female	Mexico	Trustworthiness	gm_F05	Female	AS	Rating1	322	1219
7	26	female	Mexico	Trustworthiness	TRE11	Female	AS	Rating1	342	2313
7	26	female	Mexico	Trustworthiness	gm_F02	Female	AS	Rating1	306	1401
7	26	female	Mexico	Trustworthiness	JJE21	Female	AS	Rating1	360	2563
7	26	female	Mexico	Trustworthiness	gm_F18	Female	AS	Rating1	448	1355
7	26	female	Mexico	Trustworthiness	SHA04	Female	AS	Rating1	454	2042
7	26	female	Mexico	Trustworthiness	gm_F15	Female	AS	Rating1	451	2157
7	26	female	Mexico	Trustworthiness	MKY08	Female	AS	Rating1	441	1466
7	26	female	Mexico	Trustworthiness	gm_F16	Female	AS	Rating1	364	1361
7	26	female	Mexico	Trustworthiness	gm_F08	Female	AS	Rating1	367	2975
7	26	female	Mexico	Trustworthiness	gm_F03	Female	AS	Rating1	259	5344
7	26	female	Mexico	Trustworthiness	CFY08	Female	AS	Rating1	400	1188
7	26	female	Mexico	Trustworthiness	gm_F06	Female	AS	Rating1	375	2111
7	26	female	Mexico	Trustworthiness	DGA30	Female	AS	Rating1	450	1931
7	26	female	Mexico	Trustworthiness	gm_F11	Female	AS	Rating1	484	1745
7	26	female	Mexico	Trustworthiness	gm_F11	Female	AS	Rating2	475	1348
7	26	female	Mexico	Trustworthiness	gm_F16	Female	AS	Rating2	300	1897
7	26	female	Mexico	Trustworthiness	gm_F04	Female	AS	Rating2	408	1620
7	26	female	Mexico	Trustworthiness	ARD22	Female	AS	Rating2	269	1665
7	26	female	Mexico	Trustworthiness	gm_F24	Female	AS	Rating2	310	1679
7	26	female	Mexico	Trustworthiness	SHA04	Female	AS	Rating2	385	2026
7	26	female	Mexico	Trustworthiness	CMN17	Female	AS	Rating2	339	3869
7	26	female	Mexico	Trustworthiness	NGE07	Female	AS	Rating2	473	1891
7	26	female	Mexico	Trustworthiness	gm_F17	Female	AS	Rating2	231	1905
7	26	female	Mexico	Trustworthiness	KDE26	Female	AS	Rating2	348	2401
7	26	female	Mexico	Trustworthiness	JRA04	Female	AS	Rating2	387	1719
7	26	female	Mexico	Trustworthiness	gm_F05	Female	AS	Rating2	426	2722
7	26	female	Mexico	Trustworthiness	gm_F15	Female	AS	Rating2	486	1606
7	26	female	Mexico	Trustworthiness	gm_F02	Female	AS	Rating2	338	1938
7	26	female	Mexico	Trustworthiness	JJE21	Female	AS	Rating2	248	1543
7	26	female	Mexico	Trustworthiness	gm_F22	Female	AS	Rating2	357	1585
7	26	female	Mexico	Trustworthiness	gm_F23	Female	AS	Rating2	413	1486
7	26	female	Mexico	Trustworthiness	gm_F09	Female	AS	Rating2	434	2869
7	26	female	Mexico	Trustworthiness	gm_F03	Female	AS	Rating2	464	1854
7	26	female	Mexico	Trustworthiness	gm_F08	Female	AS	Rating2	436	2707
7	26	female	Mexico	Trustworthiness	gm_F14	Female	AS	Rating2	453	1273
7	26	female	Mexico	Trustworthiness	DGA30	Female	AS	Rating2	429	1645
7	26	female	Mexico	Trustworthiness	gm_F18	Female	AS	Rating2	426	2917
7	26	female	Mexico	Trustworthiness	MKY08	Female	AS	Rating2	435	2842
7	26	female	Mexico	Trustworthiness	SGN09	Female	AS	Rating2	417	4156
7	26	female	Mexico	Trustworthiness	gm_F06	Female	AS	Rating2	419	2497
7	26	female	Mexico	Trustworthiness	DKY26	Female	AS	Rating2	481	2680
7	26	female	Mexico	Trustworthiness	gm_F10	Female	AS	Rating2	476	2347
7	26	female	Mexico	Trustworthiness	TRE11	Female	AS	Rating2	489	1574
7	26	female	Mexico	Trustworthiness	CFY08	Female	AS	Rating2	440	2295
7	26	female	Mexico	Trustworthiness	gm_F06	Female	AW	Rating1	305	3251
7	26	female	Mexico	Trustworthiness	gm_F10	Female	AW	Rating1	466	1811
7	26	female	Mexico	Trustworthiness	gm_F05	Female	AW	Rating1	220	1696
7	26	female	Mexico	Trustworthiness	gm_F09	Female	AW	Rating1	255	2055
7	26	female	Mexico	Trustworthiness	gm_F24	Female	AW	Rating1	176	1613
7	26	female	Mexico	Trustworthiness	TRE11	Female	AW	Rating1	401	2134
7	26	female	Mexico	Trustworthiness	gm_F18	Female	AW	Rating1	344	1601
7	26	female	Mexico	Trustworthiness	gm_F04	Female	AW	Rating1	308	2060
7	26	female	Mexico	Trustworthiness	gm_F11	Female	AW	Rating1	292	2360
7	26	female	Mexico	Trustworthiness	gm_F22	Female	AW	Rating1	289	2255
7	26	female	Mexico	Trustworthiness	ARD22	Female	AW	Rating1	260	1919
7	26	female	Mexico	Trustworthiness	gm_F15	Female	AW	Rating1	316	1830
7	26	female	Mexico	Trustworthiness	gm_F23	Female	AW	Rating1	327	1861
7	26	female	Mexico	Trustworthiness	SHA04	Female	AW	Rating1	398	2014
7	26	female	Mexico	Trustworthiness	CMN17	Female	AW	Rating1	473	1703
7	26	female	Mexico	Trustworthiness	gm_F03	Female	AW	Rating1	164	1781
7	26	female	Mexico	Trustworthiness	gm_F08	Female	AW	Rating1	293	1974
7	26	female	Mexico	Trustworthiness	gm_F02	Female	AW	Rating1	373	1583
7	26	female	Mexico	Trustworthiness	MKY08	Female	AW	Rating1	431	2399
7	26	female	Mexico	Trustworthiness	DKY26	Female	AW	Rating1	387	1793
7	26	female	Mexico	Trustworthiness	KDE26	Female	AW	Rating1	427	1895
7	26	female	Mexico	Trustworthiness	JJE21	Female	AW	Rating1	345	2787
7	26	female	Mexico	Trustworthiness	CFY08	Female	AW	Rating1	304	2348
7	26	female	Mexico	Trustworthiness	JRA04	Female	AW	Rating1	321	3520
7	26	female	Mexico	Trustworthiness	NGE07	Female	AW	Rating1	493	1967
7	26	female	Mexico	Trustworthiness	SGN09	Female	AW	Rating1	479	1716
7	26	female	Mexico	Trustworthiness	gm_F16	Female	AW	Rating1	438	1620
7	26	female	Mexico	Trustworthiness	gm_F14	Female	AW	Rating1	491	2222
7	26	female	Mexico	Trustworthiness	DGA30	Female	AW	Rating1	413	1849
7	26	female	Mexico	Trustworthiness	gm_F17	Female	AW	Rating1	380	2227
7	26	female	Mexico	Trustworthiness	ARD22	Female	AW	Rating2	182	2079
7	26	female	Mexico	Trustworthiness	KDE26	Female	AW	Rating2	215	2865
7	26	female	Mexico	Trustworthiness	gm_F22	Female	AW	Rating2	377	1738
7	26	female	Mexico	Trustworthiness	SGN09	Female	AW	Rating2	448	2286
7	26	female	Mexico	Trustworthiness	CFY08	Female	AW	Rating2	337	1595
7	26	female	Mexico	Trustworthiness	gm_F08	Female	AW	Rating2	308	1378
7	26	female	Mexico	Trustworthiness	gm_F14	Female	AW	Rating2	443	1601
7	26	female	Mexico	Trustworthiness	TRE11	Female	AW	Rating2	423	2076
7	26	female	Mexico	Trustworthiness	gm_F02	Female	AW	Rating2	459	1650
7	26	female	Mexico	Trustworthiness	CMN17	Female	AW	Rating2	490	1918
7	26	female	Mexico	Trustworthiness	gm_F16	Female	AW	Rating2	371	2238
7	26	female	Mexico	Trustworthiness	gm_F18	Female	AW	Rating2	326	2391
7	26	female	Mexico	Trustworthiness	gm_F15	Female	AW	Rating2	422	1560
7	26	female	Mexico	Trustworthiness	NGE07	Female	AW	Rating2	486	1836
7	26	female	Mexico	Trustworthiness	SHA04	Female	AW	Rating2	432	2465
7	26	female	Mexico	Trustworthiness	gm_F23	Female	AW	Rating2	450	2112
7	26	female	Mexico	Trustworthiness	DGA30	Female	AW	Rating2	466	1915
7	26	female	Mexico	Trustworthiness	gm_F10	Female	AW	Rating2	483	2248
7	26	female	Mexico	Trustworthiness	gm_F03	Female	AW	Rating2	309	3154
7	26	female	Mexico	Trustworthiness	gm_F05	Female	AW	Rating2	240	1816
7	26	female	Mexico	Trustworthiness	JRA04	Female	AW	Rating2	345	1921
7	26	female	Mexico	Trustworthiness	gm_F09	Female	AW	Rating2	308	2822
7	26	female	Mexico	Trustworthiness	gm_F04	Female	AW	Rating2	200	2710
7	26	female	Mexico	Trustworthiness	gm_F06	Female	AW	Rating2	244	1960
7	26	female	Mexico	Trustworthiness	gm_F11	Female	AW	Rating2	202	1960
7	26	female	Mexico	Trustworthiness	gm_F17	Female	AW	Rating2	282	2270
7	26	female	Mexico	Trustworthiness	JJE21	Female	AW	Rating2	356	1673
7	26	female	Mexico	Trustworthiness	MKY08	Female	AW	Rating2	338	1929
7	26	female	Mexico	Trustworthiness	DKY26	Female	AW	Rating2	383	1818
7	26	female	Mexico	Trustworthiness	gm_F24	Female	AW	Rating2	241	3696
8	21	female	Cyprus	Trustworthiness	gm_M16	Male	AS	Rating1	74	3850
8	21	female	Cyprus	Trustworthiness	gm_M19	Male	AS	Rating1	299	4453
8	21	female	Cyprus	Trustworthiness	gm_M14	Male	AS	Rating1	330	6155
8	21	female	Cyprus	Trustworthiness	gm_M22	Male	AS	Rating1	98	3060
8	21	female	Cyprus	Trustworthiness	gm_M11	Male	AS	Rating1	35	3044
8	21	female	Cyprus	Trustworthiness	MON02	Male	AS	Rating1	379	3496
8	21	female	Cyprus	Trustworthiness	gm_M20	Male	AS	Rating1	322	3613
8	21	female	Cyprus	Trustworthiness	MLS27	Male	AS	Rating1	454	3861
8	21	female	Cyprus	Trustworthiness	gm_M23	Male	AS	Rating1	231	3401
8	21	female	Cyprus	Trustworthiness	SDH27	Male	AS	Rating1	363	3370
8	21	female	Cyprus	Trustworthiness	gm_M15	Male	AS	Rating1	302	3682
8	21	female	Cyprus	Trustworthiness	gm_M10	Male	AS	Rating1	158	3217
8	21	female	Cyprus	Trustworthiness	gm_M08	Male	AS	Rating1	143	4218
8	21	female	Cyprus	Trustworthiness	gm_M21	Male	AS	Rating1	174	4658
8	21	female	Cyprus	Trustworthiness	gm_M13	Male	AS	Rating1	358	2264
8	21	female	Cyprus	Trustworthiness	AMS16	Male	AS	Rating1	147	3589
8	21	female	Cyprus	Trustworthiness	PPD02	Male	AS	Rating1	398	2354
8	21	female	Cyprus	Trustworthiness	gm_M06	Male	AS	Rating1	142	4689
8	21	female	Cyprus	Trustworthiness	gm_M04	Male	AS	Rating1	322	2669
8	21	female	Cyprus	Trustworthiness	gm_M12	Male	AS	Rating1	306	3813
8	21	female	Cyprus	Trustworthiness	gm_M01	Male	AS	Rating1	322	3449
8	21	female	Cyprus	Trustworthiness	DLS16	Male	AS	Rating1	362	3838
8	21	female	Cyprus	Trustworthiness	gm_M07	Male	AS	Rating1	150	2747
8	21	female	Cyprus	Trustworthiness	WMS16	Male	AS	Rating1	158	3885
8	21	female	Cyprus	Trustworthiness	APW26	Male	AS	Rating1	58	3157
8	21	female	Cyprus	Trustworthiness	PMG30	Male	AS	Rating1	306	5318
8	21	female	Cyprus	Trustworthiness	gm_M18	Male	AS	Rating1	66	3067
8	21	female	Cyprus	Trustworthiness	gm_M03	Male	AS	Rating1	294	3720
8	21	female	Cyprus	Trustworthiness	gm_M17	Male	AS	Rating1	322	1926
8	21	female	Cyprus	Trustworthiness	SSN18	Male	AS	Rating1	306	2565
8	21	female	Cyprus	Trustworthiness	SSN18	Male	AS	Rating2	294	2133
8	21	female	Cyprus	Trustworthiness	gm_M16	Male	AS	Rating2	234	2022
8	21	female	Cyprus	Trustworthiness	gm_M20	Male	AS	Rating2	278	2204
8	21	female	Cyprus	Trustworthiness	WMS16	Male	AS	Rating2	179	2542
8	21	female	Cyprus	Trustworthiness	gm_M10	Male	AS	Rating2	159	2798
8	21	female	Cyprus	Trustworthiness	gm_M19	Male	AS	Rating2	330	1702
8	21	female	Cyprus	Trustworthiness	gm_M07	Male	AS	Rating2	50	2040
8	21	female	Cyprus	Trustworthiness	AMS16	Male	AS	Rating2	310	2009
8	21	female	Cyprus	Trustworthiness	APW26	Male	AS	Rating2	131	2121
8	21	female	Cyprus	Trustworthiness	PPD02	Male	AS	Rating2	302	3230
8	21	female	Cyprus	Trustworthiness	gm_M13	Male	AS	Rating2	294	4428
8	21	female	Cyprus	Trustworthiness	gm_M03	Male	AS	Rating2	298	2174
8	21	female	Cyprus	Trustworthiness	gm_M06	Male	AS	Rating2	166	2232
8	21	female	Cyprus	Trustworthiness	gm_M18	Male	AS	Rating2	134	2316
8	21	female	Cyprus	Trustworthiness	SDH27	Male	AS	Rating2	298	2172
8	21	female	Cyprus	Trustworthiness	MON02	Male	AS	Rating2	426	2174
8	21	female	Cyprus	Trustworthiness	gm_M17	Male	AS	Rating2	387	4049
8	21	female	Cyprus	Trustworthiness	gm_M14	Male	AS	Rating2	307	5557
8	21	female	Cyprus	Trustworthiness	gm_M04	Male	AS	Rating2	378	3729
8	21	female	Cyprus	Trustworthiness	gm_M23	Male	AS	Rating2	207	4257
8	21	female	Cyprus	Trustworthiness	gm_M01	Male	AS	Rating2	290	2627
8	21	female	Cyprus	Trustworthiness	DLS16	Male	AS	Rating2	310	6593
8	21	female	Cyprus	Trustworthiness	PMG30	Male	AS	Rating2	295	8733
8	21	female	Cyprus	Trustworthiness	gm_M21	Male	AS	Rating2	270	6570
8	21	female	Cyprus	Trustworthiness	gm_M11	Male	AS	Rating2	134	2120
8	21	female	Cyprus	Trustworthiness	gm_M15	Male	AS	Rating2	294	5068
8	21	female	Cyprus	Trustworthiness	MLS27	Male	AS	Rating2	382	3316
8	21	female	Cyprus	Trustworthiness	gm_M22	Male	AS	Rating2	183	45964
8	21	female	Cyprus	Trustworthiness	gm_M12	Male	AS	Rating2	275	10880
8	21	female	Cyprus	Trustworthiness	gm_M08	Male	AS	Rating2	383	2723
8	21	female	Cyprus	Trustworthiness	gm_M18	Male	AW	Rating1	178	3941
8	21	female	Cyprus	Trustworthiness	gm_M23	Male	AW	Rating1	275	4212
8	21	female	Cyprus	Trustworthiness	SDH27	Male	AW	Rating1	339	3371
8	21	female	Cyprus	Trustworthiness	PMG30	Male	AW	Rating1	234	63597
8	21	female	Cyprus	Trustworthiness	gm_M03	Male	AW	Rating1	298	2333
8	21	female	Cyprus	Trustworthiness	gm_M08	Male	AW	Rating1	210	2097
8	21	female	Cyprus	Trustworthiness	MON02	Male	AW	Rating1	327	2412
8	21	female	Cyprus	Trustworthiness	gm_M15	Male	AW	Rating1	191	103083
8	21	female	Cyprus	Trustworthiness	APW26	Male	AW	Rating1	298	64307
8	21	female	Cyprus	Trustworthiness	gm_M06	Male	AW	Rating1	199	3812
8	21	female	Cyprus	Trustworthiness	gm_M17	Male	AW	Rating1	138	2543
8	21	female	Cyprus	Trustworthiness	gm_M19	Male	AW	Rating1	210	4303
8	21	female	Cyprus	Trustworthiness	gm_M01	Male	AW	Rating1	187	2089
8	21	female	Cyprus	Trustworthiness	gm_M14	Male	AW	Rating1	178	2505
8	21	female	Cyprus	Trustworthiness	gm_M10	Male	AW	Rating1	119	2419
8	21	female	Cyprus	Trustworthiness	DLS16	Male	AW	Rating1	327	2504
8	21	female	Cyprus	Trustworthiness	gm_M22	Male	AW	Rating1	262	2624
8	21	female	Cyprus	Trustworthiness	WMS16	Male	AW	Rating1	298	1887
8	21	female	Cyprus	Trustworthiness	MLS27	Male	AW	Rating1	302	1978
8	21	female	Cyprus	Trustworthiness	AMS16	Male	AW	Rating1	387	7780
8	21	female	Cyprus	Trustworthiness	gm_M20	Male	AW	Rating1	242	4346
8	21	female	Cyprus	Trustworthiness	gm_M04	Male	AW	Rating1	326	3337
8	21	female	Cyprus	Trustworthiness	PPD02	Male	AW	Rating1	190	3422
8	21	female	Cyprus	Trustworthiness	gm_M07	Male	AW	Rating1	230	3000
8	21	female	Cyprus	Trustworthiness	gm_M11	Male	AW	Rating1	254	5086
8	21	female	Cyprus	Trustworthiness	gm_M13	Male	AW	Rating1	395	2115
8	21	female	Cyprus	Trustworthiness	SSN18	Male	AW	Rating1	315	1850
8	21	female	Cyprus	Trustworthiness	gm_M16	Male	AW	Rating1	222	2908
8	21	female	Cyprus	Trustworthiness	gm_M21	Male	AW	Rating1	234	3294
8	21	female	Cyprus	Trustworthiness	gm_M12	Male	AW	Rating1	222	2174
8	21	female	Cyprus	Trustworthiness	PMG30	Male	AW	Rating2	186	2709
8	21	female	Cyprus	Trustworthiness	gm_M08	Male	AW	Rating2	218	2109
8	21	female	Cyprus	Trustworthiness	AMS16	Male	AW	Rating2	302	2768
8	21	female	Cyprus	Trustworthiness	gm_M20	Male	AW	Rating2	282	2138
8	21	female	Cyprus	Trustworthiness	MLS27	Male	AW	Rating2	270	2280
8	21	female	Cyprus	Trustworthiness	WMS16	Male	AW	Rating2	310	2044
8	21	female	Cyprus	Trustworthiness	MON02	Male	AW	Rating2	358	2580
8	21	female	Cyprus	Trustworthiness	gm_M06	Male	AW	Rating2	190	2610
8	21	female	Cyprus	Trustworthiness	SSN18	Male	AW	Rating2	266	2179
8	21	female	Cyprus	Trustworthiness	gm_M03	Male	AW	Rating2	266	2526
8	21	female	Cyprus	Trustworthiness	SDH27	Male	AW	Rating2	246	2049
8	21	female	Cyprus	Trustworthiness	APW26	Male	AW	Rating2	218	1768
8	21	female	Cyprus	Trustworthiness	PPD02	Male	AW	Rating2	179	1923
8	21	female	Cyprus	Trustworthiness	gm_M13	Male	AW	Rating2	322	2695
8	21	female	Cyprus	Trustworthiness	gm_M23	Male	AW	Rating2	194	1897
8	21	female	Cyprus	Trustworthiness	gm_M01	Male	AW	Rating2	254	2511
8	21	female	Cyprus	Trustworthiness	gm_M14	Male	AW	Rating2	239	2818
8	21	female	Cyprus	Trustworthiness	gm_M15	Male	AW	Rating2	306	2302
8	21	female	Cyprus	Trustworthiness	gm_M12	Male	AW	Rating2	247	3510
8	21	female	Cyprus	Trustworthiness	gm_M07	Male	AW	Rating2	298	2254
8	21	female	Cyprus	Trustworthiness	gm_M17	Male	AW	Rating2	290	3038
8	21	female	Cyprus	Trustworthiness	gm_M16	Male	AW	Rating2	202	2429
8	21	female	Cyprus	Trustworthiness	DLS16	Male	AW	Rating2	375	2842
8	21	female	Cyprus	Trustworthiness	gm_M22	Male	AW	Rating2	219	2537
8	21	female	Cyprus	Trustworthiness	gm_M10	Male	AW	Rating2	163	1892
8	21	female	Cyprus	Trustworthiness	gm_M19	Male	AW	Rating2	358	2172
8	21	female	Cyprus	Trustworthiness	gm_M11	Male	AW	Rating2	211	2275
8	21	female	Cyprus	Trustworthiness	gm_M18	Male	AW	Rating2	190	2709
8	21	female	Cyprus	Trustworthiness	gm_M04	Male	AW	Rating2	374	1869
8	21	female	Cyprus	Trustworthiness	gm_M21	Male	AW	Rating2	223	2361
8	21	female	Cyprus	Trustworthiness	gm_M22	Male	RW	Rating1	246	7524
8	21	female	Cyprus	Trustworthiness	gm_M07	Male	RW	Rating1	186	2228
8	21	female	Cyprus	Trustworthiness	gm_M12	Male	RW	Rating1	218	2360
8	21	female	Cyprus	Trustworthiness	APW26	Male	RW	Rating1	278	2338
8	21	female	Cyprus	Trustworthiness	gm_M20	Male	RW	Rating1	298	2629
8	21	female	Cyprus	Trustworthiness	gm_M04	Male	RW	Rating1	294	1906
8	21	female	Cyprus	Trustworthiness	gm_M06	Male	RW	Rating1	294	2408
8	21	female	Cyprus	Trustworthiness	gm_M23	Male	RW	Rating1	267	2488
8	21	female	Cyprus	Trustworthiness	gm_M14	Male	RW	Rating1	314	3592
8	21	female	Cyprus	Trustworthiness	gm_M21	Male	RW	Rating1	274	3370
8	21	female	Cyprus	Trustworthiness	gm_M10	Male	RW	Rating1	210	3453
8	21	female	Cyprus	Trustworthiness	gm_M11	Male	RW	Rating1	234	2348
8	21	female	Cyprus	Trustworthiness	SDH27	Male	RW	Rating1	199	1986
8	21	female	Cyprus	Trustworthiness	AMS16	Male	RW	Rating1	306	2086
8	21	female	Cyprus	Trustworthiness	gm_M17	Male	RW	Rating1	294	2168
8	21	female	Cyprus	Trustworthiness	SSN18	Male	RW	Rating1	274	2425
8	21	female	Cyprus	Trustworthiness	gm_M15	Male	RW	Rating1	262	2119
8	21	female	Cyprus	Trustworthiness	gm_M19	Male	RW	Rating1	306	1949
8	21	female	Cyprus	Trustworthiness	gm_M01	Male	RW	Rating1	290	1888
8	21	female	Cyprus	Trustworthiness	PMG30	Male	RW	Rating1	306	2059
8	21	female	Cyprus	Trustworthiness	MLS27	Male	RW	Rating1	234	2449
8	21	female	Cyprus	Trustworthiness	gm_M08	Male	RW	Rating1	226	2634
8	21	female	Cyprus	Trustworthiness	WMS16	Male	RW	Rating1	222	1834
8	21	female	Cyprus	Trustworthiness	gm_M18	Male	RW	Rating1	238	1597
8	21	female	Cyprus	Trustworthiness	gm_M13	Male	RW	Rating1	182	2872
8	21	female	Cyprus	Trustworthiness	gm_M03	Male	RW	Rating1	299	2748
8	21	female	Cyprus	Trustworthiness	PPD02	Male	RW	Rating1	275	2100
8	21	female	Cyprus	Trustworthiness	DLS16	Male	RW	Rating1	286	2519
8	21	female	Cyprus	Trustworthiness	gm_M16	Male	RW	Rating1	178	2368
8	21	female	Cyprus	Trustworthiness	MON02	Male	RW	Rating1	286	2773
8	21	female	Cyprus	Trustworthiness	gm_M08	Male	RW	Rating2	182	1957
8	21	female	Cyprus	Trustworthiness	gm_M22	Male	RW	Rating2	306	4030
8	21	female	Cyprus	Trustworthiness	SSN18	Male	RW	Rating2	318	2304
8	21	female	Cyprus	Trustworthiness	gm_M13	Male	RW	Rating2	278	2150
8	21	female	Cyprus	Trustworthiness	gm_M06	Male	RW	Rating2	339	1789
8	21	female	Cyprus	Trustworthiness	gm_M15	Male	RW	Rating2	270	3178
8	21	female	Cyprus	Trustworthiness	gm_M11	Male	RW	Rating2	322	1849
8	21	female	Cyprus	Trustworthiness	SDH27	Male	RW	Rating2	283	2229
8	21	female	Cyprus	Trustworthiness	gm_M16	Male	RW	Rating2	262	2626
8	21	female	Cyprus	Trustworthiness	gm_M01	Male	RW	Rating2	198	2178
8	21	female	Cyprus	Trustworthiness	PMG30	Male	RW	Rating2	230	2351
8	21	female	Cyprus	Trustworthiness	gm_M12	Male	RW	Rating2	310	3180
8	21	female	Cyprus	Trustworthiness	gm_M04	Male	RW	Rating2	366	2095
8	21	female	Cyprus	Trustworthiness	gm_M17	Male	RW	Rating2	286	1754
8	21	female	Cyprus	Trustworthiness	gm_M23	Male	RW	Rating2	206	2755
8	21	female	Cyprus	Trustworthiness	MLS27	Male	RW	Rating2	235	2807
8	21	female	Cyprus	Trustworthiness	MON02	Male	RW	Rating2	226	3470
8	21	female	Cyprus	Trustworthiness	APW26	Male	RW	Rating2	307	1928
8	21	female	Cyprus	Trustworthiness	PPD02	Male	RW	Rating2	226	3326
8	21	female	Cyprus	Trustworthiness	gm_M21	Male	RW	Rating2	286	4038
8	21	female	Cyprus	Trustworthiness	gm_M19	Male	RW	Rating2	315	2344
8	21	female	Cyprus	Trustworthiness	gm_M10	Male	RW	Rating2	190	1876
8	21	female	Cyprus	Trustworthiness	gm_M14	Male	RW	Rating2	270	2090
8	21	female	Cyprus	Trustworthiness	gm_M07	Male	RW	Rating2	178	2000
8	21	female	Cyprus	Trustworthiness	gm_M18	Male	RW	Rating2	170	1849
8	21	female	Cyprus	Trustworthiness	DLS16	Male	RW	Rating2	355	2716
8	21	female	Cyprus	Trustworthiness	gm_M03	Male	RW	Rating2	234	2877
8	21	female	Cyprus	Trustworthiness	WMS16	Male	RW	Rating2	302	2187
8	21	female	Cyprus	Trustworthiness	AMS16	Male	RW	Rating2	271	2948
8	21	female	Cyprus	Trustworthiness	gm_M20	Male	RW	Rating2	323	2086
8	21	female	Cyprus	Trustworthiness	APW26	Male	RS	Rating1	338	4173
8	21	female	Cyprus	Trustworthiness	gm_M07	Male	RS	Rating1	290	7985
8	21	female	Cyprus	Trustworthiness	gm_M23	Male	RS	Rating1	391	2304
8	21	female	Cyprus	Trustworthiness	gm_M03	Male	RS	Rating1	286	2836
8	21	female	Cyprus	Trustworthiness	gm_M06	Male	RS	Rating1	190	2140
8	21	female	Cyprus	Trustworthiness	gm_M01	Male	RS	Rating1	302	3301
8	21	female	Cyprus	Trustworthiness	gm_M04	Male	RS	Rating1	366	3355
8	21	female	Cyprus	Trustworthiness	gm_M17	Male	RS	Rating1	278	3186
8	21	female	Cyprus	Trustworthiness	gm_M15	Male	RS	Rating1	282	1943
8	21	female	Cyprus	Trustworthiness	PPD02	Male	RS	Rating1	158	2296
8	21	female	Cyprus	Trustworthiness	SDH27	Male	RS	Rating1	314	2092
8	21	female	Cyprus	Trustworthiness	gm_M14	Male	RS	Rating1	166	2473
8	21	female	Cyprus	Trustworthiness	gm_M12	Male	RS	Rating1	214	1997
8	21	female	Cyprus	Trustworthiness	gm_M08	Male	RS	Rating1	243	2670
8	21	female	Cyprus	Trustworthiness	gm_M19	Male	RS	Rating1	290	1744
8	21	female	Cyprus	Trustworthiness	gm_M22	Male	RS	Rating1	150	3359
8	21	female	Cyprus	Trustworthiness	WMS16	Male	RS	Rating1	142	2381
8	21	female	Cyprus	Trustworthiness	gm_M10	Male	RS	Rating1	282	2136
8	21	female	Cyprus	Trustworthiness	gm_M20	Male	RS	Rating1	299	2109
8	21	female	Cyprus	Trustworthiness	MON02	Male	RS	Rating1	302	2754
8	21	female	Cyprus	Trustworthiness	gm_M13	Male	RS	Rating1	307	1793
8	21	female	Cyprus	Trustworthiness	MLS27	Male	RS	Rating1	230	3399
8	21	female	Cyprus	Trustworthiness	gm_M11	Male	RS	Rating1	314	1840
8	21	female	Cyprus	Trustworthiness	AMS16	Male	RS	Rating1	242	2218
8	21	female	Cyprus	Trustworthiness	gm_M18	Male	RS	Rating1	246	3715
8	21	female	Cyprus	Trustworthiness	gm_M21	Male	RS	Rating1	310	2044
8	21	female	Cyprus	Trustworthiness	PMG30	Male	RS	Rating1	234	2883
8	21	female	Cyprus	Trustworthiness	gm_M16	Male	RS	Rating1	246	5142
8	21	female	Cyprus	Trustworthiness	DLS16	Male	RS	Rating1	347	2528
8	21	female	Cyprus	Trustworthiness	SSN18	Male	RS	Rating1	310	1999
8	21	female	Cyprus	Trustworthiness	PPD02	Male	RS	Rating2	206	2210
8	21	female	Cyprus	Trustworthiness	gm_M19	Male	RS	Rating2	234	1977
8	21	female	Cyprus	Trustworthiness	gm_M18	Male	RS	Rating2	270	1787
8	21	female	Cyprus	Trustworthiness	PMG30	Male	RS	Rating2	330	2514
8	21	female	Cyprus	Trustworthiness	gm_M13	Male	RS	Rating2	298	7379
8	21	female	Cyprus	Trustworthiness	DLS16	Male	RS	Rating2	358	2162
8	21	female	Cyprus	Trustworthiness	gm_M14	Male	RS	Rating2	334	2547
8	21	female	Cyprus	Trustworthiness	gm_M08	Male	RS	Rating2	270	2653
8	21	female	Cyprus	Trustworthiness	gm_M12	Male	RS	Rating2	250	4075
8	21	female	Cyprus	Trustworthiness	gm_M17	Male	RS	Rating2	374	4759
8	21	female	Cyprus	Trustworthiness	gm_M16	Male	RS	Rating2	170	1945
8	21	female	Cyprus	Trustworthiness	SDH27	Male	RS	Rating2	287	2729
8	21	female	Cyprus	Trustworthiness	gm_M21	Male	RS	Rating2	274	1939
8	21	female	Cyprus	Trustworthiness	gm_M01	Male	RS	Rating2	163	2774
8	21	female	Cyprus	Trustworthiness	gm_M07	Male	RS	Rating2	290	2462
8	21	female	Cyprus	Trustworthiness	APW26	Male	RS	Rating2	226	3091
8	21	female	Cyprus	Trustworthiness	WMS16	Male	RS	Rating2	178	2281
8	21	female	Cyprus	Trustworthiness	gm_M20	Male	RS	Rating2	362	1732
8	21	female	Cyprus	Trustworthiness	gm_M11	Male	RS	Rating2	310	3923
8	21	female	Cyprus	Trustworthiness	gm_M23	Male	RS	Rating2	383	2571
8	21	female	Cyprus	Trustworthiness	gm_M10	Male	RS	Rating2	382	2785
8	21	female	Cyprus	Trustworthiness	gm_M22	Male	RS	Rating2	262	2838
8	21	female	Cyprus	Trustworthiness	gm_M06	Male	RS	Rating2	298	2340
8	21	female	Cyprus	Trustworthiness	MON02	Male	RS	Rating2	314	2160
8	21	female	Cyprus	Trustworthiness	MLS27	Male	RS	Rating2	147	2441
8	21	female	Cyprus	Trustworthiness	gm_M15	Male	RS	Rating2	334	3299
8	21	female	Cyprus	Trustworthiness	gm_M04	Male	RS	Rating2	274	2656
8	21	female	Cyprus	Trustworthiness	SSN18	Male	RS	Rating2	246	2316
8	21	female	Cyprus	Trustworthiness	AMS16	Male	RS	Rating2	334	2045
8	21	female	Cyprus	Trustworthiness	gm_M03	Male	RS	Rating2	330	2468
9	21	female	United Kingdom	Attractiveness	gm_F24	Female	RS	Rating1	13	6374
9	21	female	United Kingdom	Attractiveness	SHA04	Female	RS	Rating1	301	3878
9	21	female	United Kingdom	Attractiveness	gm_F14	Female	RS	Rating1	92	1532
9	21	female	United Kingdom	Attractiveness	TRE11	Female	RS	Rating1	100	3278
9	21	female	United Kingdom	Attractiveness	gm_F16	Female	RS	Rating1	228	1668
9	21	female	United Kingdom	Attractiveness	gm_F05	Female	RS	Rating1	123	2322
9	21	female	United Kingdom	Attractiveness	DKY26	Female	RS	Rating1	259	2634
9	21	female	United Kingdom	Attractiveness	gm_F15	Female	RS	Rating1	170	1359
9	21	female	United Kingdom	Attractiveness	KDE26	Female	RS	Rating1	291	1481
9	21	female	United Kingdom	Attractiveness	gm_F08	Female	RS	Rating1	159	2223
9	21	female	United Kingdom	Attractiveness	gm_F04	Female	RS	Rating1	95	1349
9	21	female	United Kingdom	Attractiveness	SGN09	Female	RS	Rating1	52	2535
9	21	female	United Kingdom	Attractiveness	gm_F03	Female	RS	Rating1	115	1125
9	21	female	United Kingdom	Attractiveness	JRA04	Female	RS	Rating1	109	1258
9	21	female	United Kingdom	Attractiveness	gm_F22	Female	RS	Rating1	185	2113
9	21	female	United Kingdom	Attractiveness	ARD22	Female	RS	Rating1	97	1160
9	21	female	United Kingdom	Attractiveness	gm_F02	Female	RS	Rating1	122	1077
9	21	female	United Kingdom	Attractiveness	gm_F17	Female	RS	Rating1	17	1329
9	21	female	United Kingdom	Attractiveness	gm_F11	Female	RS	Rating1	6	1256
9	21	female	United Kingdom	Attractiveness	JJE21	Female	RS	Rating1	160	1791
9	21	female	United Kingdom	Attractiveness	gm_F09	Female	RS	Rating1	19	1522
9	21	female	United Kingdom	Attractiveness	gm_F23	Female	RS	Rating1	302	2190
9	21	female	United Kingdom	Attractiveness	gm_F18	Female	RS	Rating1	214	1179
9	21	female	United Kingdom	Attractiveness	NGE07	Female	RS	Rating1	278	1262
9	21	female	United Kingdom	Attractiveness	CFY08	Female	RS	Rating1	134	1149
9	21	female	United Kingdom	Attractiveness	gm_F10	Female	RS	Rating1	246	1473
9	21	female	United Kingdom	Attractiveness	gm_F06	Female	RS	Rating1	194	1461
9	21	female	United Kingdom	Attractiveness	DGA30	Female	RS	Rating1	202	1350
9	21	female	United Kingdom	Attractiveness	CMN17	Female	RS	Rating1	147	1182
9	21	female	United Kingdom	Attractiveness	MKY08	Female	RS	Rating1	147	2485
9	21	female	United Kingdom	Attractiveness	CMN17	Female	RS	Rating2	248	1994
9	21	female	United Kingdom	Attractiveness	gm_F17	Female	RS	Rating2	84	973
9	21	female	United Kingdom	Attractiveness	JJE21	Female	RS	Rating2	277	2112
9	21	female	United Kingdom	Attractiveness	gm_F14	Female	RS	Rating2	159	1428
9	21	female	United Kingdom	Attractiveness	gm_F18	Female	RS	Rating2	136	879
9	21	female	United Kingdom	Attractiveness	KDE26	Female	RS	Rating2	330	1924
9	21	female	United Kingdom	Attractiveness	gm_F22	Female	RS	Rating2	280	2955
9	21	female	United Kingdom	Attractiveness	DKY26	Female	RS	Rating2	198	1605
9	21	female	United Kingdom	Attractiveness	gm_F10	Female	RS	Rating2	325	958
9	21	female	United Kingdom	Attractiveness	SGN09	Female	RS	Rating2	208	1000
9	21	female	United Kingdom	Attractiveness	NGE07	Female	RS	Rating2	382	1222
9	21	female	United Kingdom	Attractiveness	gm_F24	Female	RS	Rating2	69	926
9	21	female	United Kingdom	Attractiveness	gm_F03	Female	RS	Rating2	298	2051
9	21	female	United Kingdom	Attractiveness	gm_F16	Female	RS	Rating2	359	1751
9	21	female	United Kingdom	Attractiveness	gm_F02	Female	RS	Rating2	297	1019
9	21	female	United Kingdom	Attractiveness	gm_F06	Female	RS	Rating2	187	980
9	21	female	United Kingdom	Attractiveness	gm_F23	Female	RS	Rating2	392	951
9	21	female	United Kingdom	Attractiveness	CFY08	Female	RS	Rating2	108	896
9	21	female	United Kingdom	Attractiveness	SHA04	Female	RS	Rating2	178	1873
9	21	female	United Kingdom	Attractiveness	gm_F08	Female	RS	Rating2	184	912
9	21	female	United Kingdom	Attractiveness	DGA30	Female	RS	Rating2	220	1292
9	21	female	United Kingdom	Attractiveness	ARD22	Female	RS	Rating2	46	1244
9	21	female	United Kingdom	Attractiveness	MKY08	Female	RS	Rating2	175	772
9	21	female	United Kingdom	Attractiveness	gm_F05	Female	RS	Rating2	210	854
9	21	female	United Kingdom	Attractiveness	gm_F15	Female	RS	Rating2	258	1860
9	21	female	United Kingdom	Attractiveness	gm_F11	Female	RS	Rating2	133	856
9	21	female	United Kingdom	Attractiveness	TRE11	Female	RS	Rating2	228	857
9	21	female	United Kingdom	Attractiveness	gm_F04	Female	RS	Rating2	131	1155
9	21	female	United Kingdom	Attractiveness	gm_F09	Female	RS	Rating2	124	1552
9	21	female	United Kingdom	Attractiveness	JRA04	Female	RS	Rating2	219	3773
9	21	female	United Kingdom	Attractiveness	gm_F06	Female	RW	Rating1	166	2313
9	21	female	United Kingdom	Attractiveness	CFY08	Female	RW	Rating1	218	1167
9	21	female	United Kingdom	Attractiveness	gm_F16	Female	RW	Rating1	267	1603
9	21	female	United Kingdom	Attractiveness	DKY26	Female	RW	Rating1	221	2121
9	21	female	United Kingdom	Attractiveness	DGA30	Female	RW	Rating1	82	2295
9	21	female	United Kingdom	Attractiveness	ARD22	Female	RW	Rating1	27	1473
9	21	female	United Kingdom	Attractiveness	MKY08	Female	RW	Rating1	14	1330
9	21	female	United Kingdom	Attractiveness	NGE07	Female	RW	Rating1	151	1340
9	21	female	United Kingdom	Attractiveness	gm_F02	Female	RW	Rating1	169	2222
9	21	female	United Kingdom	Attractiveness	SHA04	Female	RW	Rating1	92	1945
9	21	female	United Kingdom	Attractiveness	gm_F09	Female	RW	Rating1	65	1902
9	21	female	United Kingdom	Attractiveness	SGN09	Female	RW	Rating1	130	1265
9	21	female	United Kingdom	Attractiveness	CMN17	Female	RW	Rating1	101	1832
9	21	female	United Kingdom	Attractiveness	JJE21	Female	RW	Rating1	100	2084
9	21	female	United Kingdom	Attractiveness	gm_F05	Female	RW	Rating1	97	3085
9	21	female	United Kingdom	Attractiveness	gm_F24	Female	RW	Rating1	87	1650
9	21	female	United Kingdom	Attractiveness	gm_F15	Female	RW	Rating1	141	1191
9	21	female	United Kingdom	Attractiveness	gm_F22	Female	RW	Rating1	61	1691
9	21	female	United Kingdom	Attractiveness	gm_F14	Female	RW	Rating1	121	1591
[truncated: 41,441 more rows]
