# Supplementary material for: Judgements of a speaker’s personality are correlated across differing content and stimulus type
Source: PLoS One. 2018 Oct 4;13(10):e0204991. doi: 10.1371/journal.pone.0204991 (PMC6171871; doi:10.1371/journal.pone.0204991)
Supplement: S2 Dataset — (CSV) [file pone.0204991.s004.csv]

Condition	Voice_Sex	Voice	duration_ms	pitch_mean	pitch_stdev	intonation	glide	formant_dispersion	HNR	jitter	shimmer	alpha_ratio	Trustworthiness_VAS	Dominance_VAS	Attractiveness_VAS	Trustworthiness_z	Dominance_z	Attractiveness_z
AS	Female	ARD22	3144.761905	204.9517982	48.31310507	424.3934471	-53.94738626	1036.077668	10.97958803	0.012931021	0.043453628	1.892890321	159.45	150.61666666666667	129.15	-0.8299047087634975	-0.7203005993423193	-0.8905828805790522
AS	Female	CFY08	2942.834467	189.0447423	46.43035705	335.050005	-43.80154139	985.68728840000006	10.70192939	0.01652277	0.04959247	1.824599656	296.7	292.85	257.0833333333333	0.3728572702502311	0.4080701167227961	0.31732488962412564
AS	Female	CMN17	3601.043084	220.8172792	57.49415433	361.2087991	-167.8607181	1041.493726	13.41423474	0.009341507	0.037386488	1.484724065	284.15	368.85	209.13333333333333	0.2204551334766649	1.0425819139322787	-0.18508353158329002
AS	Female	DGA30	3537.709751	189.9726571	35.03533064	239.928404	-142.6872157	1007.784618	11.65893482	0.01036586	0.033770506	1.603813482	291.53333333333336	347.56666666666666	241.6	0.29864166552452925	0.8954625325421298	0.20383782500641445
AS	Female	DKY26	3192.993197	228.0978413	47.29729571	329.3778445	-124.7778126	1058.093747	12.76986011	0.013305049	0.043210597	1.772006851	260.45	207.48333333333332	265.6666666666667	0.10194377499713757	-0.26628704252573254	0.41840680271449027
AS	Female	JJE21	3290.272109	204.9801242	68.3008366	522.4615966	-146.819397	988.3593265	10.8640852	0.00998845	0.026418678	1.887036445	304.25	235.23333333333332	245.66666666666666	0.4387360902100012	-0.06226906373198783	0.19726484895310692
AS	Female	JRA04	3373.786848	207.4582907	68.21719548	465.0153642	-39.57811721	996.7744891	11.8394119	0.010960587	0.039111138	1.730433118	296.55	244.78333333333333	263.8833333333333	0.3620910180154084	0.04440363332693649	0.37945003464883004
AS	Female	KDE26	3300.47619	224.6545142	72.67852518	407.5338122	-39.37714532	963.9634598	11.70778387	0.007858004	0.03522663	1.629184909	305.8333333333333	352.45	272.4	0.4667337648591292	0.9081807257404716	0.45652115003226645
AS	Female	MKY08	2997.55102	193.9008801	41.24487031	339.4622978	-64.75057821	996.4536939	10.68481027	0.011629922	0.041205782	1.711604842	295.55	322.03333333333336	225.78333333333333	0.32051670492091566	0.6571979970876881	0.022782263151257417
AS	Female	NGE07	3449.342404	206.6762978	33.55837904	214.4337199	-40.02505768	1032.956119	12.0060731	0.008952541	0.041539798	2.038613099	327.6666666666667	240.26666666666668	335.05	0.676340612762044	0.02492090764764724	1.098205489963622
AS	Female	SGN09	3714.943311	204.1386702	25.02282416	123.177162	-72.07658794	1072.783891	12.86859538	0.007389648	0.025329865	1.820370045	254.73333333333332	197.56666666666666	246.73333333333332	-0.005202279330111777	-0.32220626939586167	0.24153431179520848
AS	Female	SHA04	3190.952381	152.8896827	46.11364859	142.7435116	-56.93196229	989.023516	10.93892346	0.009612182	0.041908359	1.669640306	289.0833333333333	276	229.95	0.24000388666380237	0.32008156658592773	0.0485008085175087
AS	Female	TRE11	2779.297052	229.7656898	29.58697717	154.6468066	-27.19496186	1052.693165	16.28617507	0.010801719	0.030970394	2.188188569	174.56666666666666	119.7	188.63333333333333	-0.6879735013783288	-0.9964964770007493	-0.30278962574224483
AS	Female	gm_F02	3352.312925	250.9144636	43.86908793	392.6418003	-74.54881409	1056.072662	14.71867981	0.009393481	0.023046092	1.665983069	240.21666666666667	252.7	204.98333333333332	-0.10605828840021254	0.1322968715041587	-0.16275208427774443
AS	Female	gm_F03	3357.913832	226.4854414	42.61695434	407.682979	-35.35089538	1089.074443	13.89192465	0.010801914	0.038445819	2.196511234	157.9	52.4	213.7	-0.9096597820588415	-1.5298367490783262	-0.14726547738186266
AS	Female	gm_F04	2839.727891	221.2338735	27.4626673	202.3451764	-16.09563307	1090.875594	12.1828165	0.014565259	0.034920866	2.410948074	221.75	176.53333333333333	238.88333333333333	-0.33080679560742	-0.5226478022012874	0.1444467868529732
AS	Female	gm_F05	3050.362812	237.5382004	53.74546538	442.8341725	-41.33222485	1029.555696	12.60539506	0.007763228	0.025438098	1.520467515	214.36666666666667	305.6333333333333	198.18333333333334	-0.3345900294449311	0.5406174611366725	-0.2464871671560883
AS	Female	gm_F06	3314.580499	241.0085496	45.17012111	390.9683934	-34.70325004	1081.859195	15.20843348	0.009413781	0.02543755	1.560880672	235.28333333333333	212.8	231.46666666666667	-0.17235059150933388	-0.2089608187685857	0.07917413395744323
AS	Female	gm_F08	2656.507937	186.562638	34.91625005	224.3115687	-52.06527629	1109.101543	11.18826673	0.010634313	0.028572978	2.135346029	219.75	278.28333333333336	188.86666666666667	-0.2917574259290624	0.2840408560463324	-0.3690159985672013
AS	Female	gm_F09	3114.965986	231.2490695	43.00611846	219.2131443	-119.912321	1087.501045	13.49906412	0.012136236	0.032536576	1.935227253	149.45	89.73333333333333	117.43333333333334	-0.9613037094585697	-1.2415819665151921	-1.0481534441689009
AS	Female	gm_F10	2857.868481	217.6687414	20.77852857	95.90328045	-46.33540315	1098.361273	14.55741274	0.00916645	0.02574362	1.884897242	209.41666666666666	206.88333333333333	211.11666666666667	-0.3754998223809353	-0.26888085297746644	-0.11535874707362
AS	Female	gm_F11	3254.353741	189.0769294	19.82774887	166.3135649	-22.03453353	1119.009896	13.50923384	0.012860076	0.027106917	2.519726438	170.88333333333333	101.78333333333333	183.1	-0.7596967928933064	-1.136588606082338	-0.4229267665560769
AS	Female	gm_F14	3608.412698	198.8053981	38.28049205	239.7838302	-151.1734912	1050.562589	13.97996817	0.0082587	0.02286821	1.83635285	197	144.31666666666666	203.88333333333333	-0.5889463377591755	-0.7769421879472975	-0.18283553893659296
AS	Female	gm_F15	2900.204082	180.1816143	68.05172599	471.8113295	-80.71642715	1068.207579	10.76167596	0.016574587000000002	0.029663541	2.058304817	347.26666666666665	309.3666666666667	254.05	0.8382527426248045	0.5455693943781379	0.3090287730997079
AS	Female	gm_F16	3278.29932	228.9333655	38.51269913	239.0400207	-29.75866957	1044.165982	12.38794723	0.009841819	0.042660682	1.588091319	263.3	222.03333333333333	243.73333333333332	0.034455506556456544	-0.15494671311421113	0.1774940900002991
AS	Female	gm_F17	2902.222222	216.3450464	16.73075021	83.34406875	-9.583860527	1028.057007	13.70167139	0.011039196	0.022866643	1.542852549	137.8	176.03333333333333	107.16666666666667	-1.0896353929936502	-0.5003831002362071	-1.1470997810144263
AS	Female	gm_F18	3421.38322	191.758288	46.28530446	174.5821952	-127.2946992	1084.148203	10.80819696	0.010350879	0.034441492	1.783788388	275.71666666666664	166.51666666666668	296.4	0.22330293397720336	-0.5551210682898178	0.7013394792320239
AS	Female	gm_F22	2794.875283	169.5817091	26.58606701	129.8464255	-112.1283645	1080.815552	11.05117248	0.009767853	0.033372701	1.74221829	270.75	281.5	232.61666666666667	0.08931671619704243	0.30327354279849095	0.08654636786175547
AS	Female	gm_F23	2884.580499	205.5252121	36.7540939	195.5419687	-59.59456754	1017.354208	10.57345041	0.012612608	0.036716944	1.732265899	283.73333333333335	273.96666666666664	308.51666666666665	0.3071472857414573	0.2708588309947805	0.8411349288597597
AS	Female	gm_F24	3078.45805	165.7651105	31.91645958	181.107273	-33.69385373	1077.230008	10.26491126	0.010796867	0.035942022	1.782452037	290.5	339.18333333333334	159.83333333333334	0.24617293548510671	0.7981855649422601	-0.61054474945323145
AS	Male	AMS16	2748.004535	138.6366809	121.4572268	472.3044656	-34.57223912	883.7428212	6.795341711	0.012484987	0.057750126	1.399239878	315.98387096774195	313.0833333333333	266.8833333333333	0.5181943506557929	0.5566697282848909	0.3639159790874795
AS	Male	APW26	2912.879819	123.8886017	48.81550483	430.0010181	0.043668433	905.41864	9.183913313	0.008516595	0.040852179	1.452328344	169.51612903225808	206.63333333333333	133.53333333333333	-0.8631529703190564	-0.3821319375367715	-0.9055248933153843
AS	Male	DLS16	3102.539683	124.8030132	120.271326	502.7058895	-27.86633231	911.1538503	7.62823017	0.015104122	0.053051292	1.634594624	306.19354838709677	339.5833333333333	274.45	0.464859738067851	0.7911887476325088	0.4441347563179584
AS	Male	MLS27	3298.163265	140.1391157	9.869967398	46.52796401	-18.07096966	969.5035958	10.85990916	0.008976941	0.056034358	1.990253737	127.45161290322581	104.51666666666667	84.86666666666666	-1.171363393958982	-1.2270137376942498	-1.346761441069009
AS	Male	MON02	3701.609977	110.377375	13.03308653	58.63858003	-40.13940013	1029.450841	11.41777672	0.010197078	0.037901907	1.666664366	285.98387096774195	193.9	176.38333333333333	0.15863173579182555	-0.47886028136499065	-0.3862814591220765
AS	Male	PMG30	3199.818594	142.744259	111.6590442	481.9185645	-0.122601765	960.608112	9.267036991	0.012933628	0.048030924	1.79100331	269.2096774193548	191.45	275.2	0.11116279089779033	-0.47947406626416533	0.5207842723673292
AS	Male	PPD02	2919.433107	91.43836507	7.129305309	35.41696493	-21.11766935	998.3538063	10.32936785	0.01684498	0.049167924	1.967022052	154.53225806451613	241.41666666666666	155.68333333333334	-0.9588785243303773	-0.08049813033968006	-0.6787827837597018
AS	Male	SHD27	2973.696145	142.7859743	85.30714981	455.1929622	-20.39708033	1050.267527	6.338164638	0.013463898	0.061456973	1.567979818	323.2903225806452	319.35	214.86666666666667	0.6125916396126889	0.6594452807913849	-0.013381982913438614
AS	Male	SSN18	3071.836735	112.8967996	14.34560371	54.68705694	-33.48399898	905.3030707	7.811016279	0.011636614	0.046000018	1.46811841	328.758064516129	298.6666666666667	282.48333333333335	0.6325736479472367	0.43365556717373865	0.6203144254264927
AS	Male	WMS16	2874.421769	119.0215125	115.4673909	429.2764065	-9.952623689	937.0762572	6.652466728	0.014753709	0.053990277	1.620248439	214.83870967741936	302.1	219.81666666666666	-0.4155902195957662	0.4771661346519969	-0.10770644120016733
AS	Male	gm_M01	3197.097506	107.7883725	70.27283686	456.5632802	-13.2553851	1084.851358	8.058935319	0.017873849	0.055284743	2.025266834	223.91935483870967	229.06666666666666	207.31666666666666	-0.32513066002550683	-0.1644432513136289	-0.0956394978717168
AS	Male	gm_M03	3104.648526	149.8215807	78.99433927	469.6512574	-41.02311672	1046.484473	9.799744015	0.011124387	0.029084137	1.550273402	245.20967741935485	151.7	137.65	-0.17998386603192898	-0.8421182959411364	-0.8000827582600766
AS	Male	gm_M04	3325.351474	133.4053727	65.6058733	500.5191301	-83.2835126	1079.738493	11.39815574	0.009372583	0.037483623	1.649945639	306.5967741935484	182.53333333333333	167.21666666666667	0.3695097188604985	-0.5520831318285303	-0.40788866198353857
AS	Male	gm_M06	2609.637188	110.9148269	6.482344478	31.93339975	-14.74271639	1019.98279	8.738567879	0.011315516	0.035310513	1.429672093	269.0806451612903	239.35	206	0.018109597264335846	-0.05053880642143562	-0.1312759907903303
AS	Male	gm_M07	2623.764172	115.5542375	39.30534482	241.0603516	-25.27443694	1053.570101	8.598008847	0.012906341	0.032412483	1.454589712	304.758064516129	262.43333333333334	261.8	0.38308086763262583	0.12509758573826713	0.3788338262945689
AS	Male	gm_M08	3383.0839	96.6557613	26.7329179	284.4607718	-9.90126513	1078.134059	9.809837802	0.017101797	0.044378115	2.006473262	143.3709677419355	190.41666666666666	143.68333333333334	-1.0652150098700612	-0.5464309273014009	-0.6854871937876396
AS	Male	gm_M10	2802.902494	119.4242708	47.38719571	332.6212999	-3.99942237	1012.731258	9.37549923	0.009852778	0.032018696	1.807564376	218.70967741935485	176.28333333333333	149.51666666666668	-0.3810320645700683	-0.5886820033815754	-0.693826421254681
AS	Male	gm_M11	2834.78458	120.0391305	10.98150632	57.73458567	-31.21697652	1029.332759	10.59201157	0.012744445	0.03650572	1.626299357	241.30645161290323	231.93333333333334	202.2	-0.17977319610850626	-0.15205575975327004	-0.18741106886332914
AS	Male	gm_M12	3244.875283	122.8139723	61.45209102	484.158023	-31.7397685	1067.430249	10.21262434	0.007668485	0.035868792	1.664169308	246.20967741935485	269.03333333333336	224.61666666666667	-0.13760474318836316	0.1808599167714144	-0.00464992254710372
AS	Male	gm_M13	3000.770975	104.3368554	46.28626017	360.6943173	-21.74553505	1030.978165	10.10908781	0.011202213	0.041891882	1.751456369	303.241935483871	304.28333333333336	260	0.37481448723214394	0.4814475632607346	0.3054176904250918
AS	Male	gm_M14	3056.530612	120.4338233	88.63203579	472.5392164	-41.10145735	1013.9886	9.316190101	0.010251824	0.037855756	1.547245558	261.2903225806452	254.66666666666666	239.3	-0.018818727415890937	0.041428602249687446	0.15975920393371226
AS	Male	gm_M15	3350.226757	109.1622308	59.67656682	478.3992187	-31.36438579	1051.775769	8.221405232	0.017280125	0.052588746	1.678513165	315.03225806451616	250.28333333333333	282.78333333333336	0.47654800055256635	0.016190129616845263	0.6424255921120665
AS	Male	gm_M16	2974.829932	103.4890025	8.785952754	38.06193805	-29.89201642	1044.794966	11.83035359	0.008662763	0.036858814	1.679109794	274.8709677419355	247.91666666666666	269.6333333333333	0.07996300954607216	-0.035125991107497784	0.41485324535595053
AS	Male	gm_M17	2852.131519	117.761797	17.77672753	78.04787396	-33.5179037	1022.379518	9.183565783	0.012623224	0.037516336	1.60298127	288.6774193548387	202.4	219.56666666666666	0.2520325803932334	-0.40101137946237364	0.01079945823533306
AS	Male	gm_M18	2549.909297	117.147811	14.32629388	67.37187848	-25.51550951	1016.799743	10.58276837	0.008131603	0.029868635	1.4364066	262.7903225806452	263.75	220.58333333333334	-0.018071547361147782	0.14018342085271318	0.06051498809574666
AS	Male	gm_M19	3373.537415	90.63675624	10.421597	48.37248733	23.88330315	1089.659827	10.36110927	0.00716368	0.028417979	1.890622107	227.75806451612902	233.76666666666668	165.43333333333334	-0.3050489714729373	-0.19343371577896398	-0.48473175276274216
AS	Male	gm_M20	2767.188209	157.0059008	98.15054742	462.6769777	284.5423458	1074.971366	8.942680867	0.014495701	0.03372612	1.561081799	329.96774193548384	210.9	225.08333333333334	0.6304947286444033	-0.3077514120941923	0.0524199608411914
AS	Male	gm_M21	2956.122449	128.527518	109.1889503	500.6010302	-48.07017569	1033.302225	7.865087972	0.011999145	0.062679935	1.584110062	245.3709677419355	296.3833333333333	179.96666666666667	-0.09409227493242373	0.41152105146750423	-0.352419266136819
AS	Male	gm_M22	2813.764172	91.86359332	5.725900347	37.55742583	-8.768884776	1010.700814	9.214592393	0.013697008	0.044819905	1.598237859	255.3548387096774	243.55	239.6	-0.09821603920786735	-0.04376907607634057	0.17208020622860415
AS	Male	gm_M23	2964.557823	120.9639757	73.26680085	392.0773242	-12.55792553	1095.929859	11.76946099	0.015355281	0.039872559	1.887707822	249.16129032258064	155.35	209.23333333333332	-0.14566854531856105	-0.7648606320255016	-0.12520087712648112
AW	Female	ARD22	462.6984127	181.6796846	47.79539513	155.0928674	79.20320628	1092.567505	5.790777172	0.014417776	0.048917571	1.765721414	227.8	214.83333333333334	184.41666666666666	-0.22887417227569698	-0.18318745508070186	-0.3474876602918562
AW	Female	CFY08	457.6870748	174.7104567	22.24287493	65.43255939	27.49407584	936.9394953	5.594289992	0.028460634	0.064294921	1.595428017	265.96666666666664	297.8	223.08333333333334	0.10952778752048789	0.47839654858372166	-0.005644810909552416
AW	Female	CMN17	578.61678	189.8903964	27.166915	136.9135687	-0.723235765	1089.063407	3.847518166	0.01419229	0.049431186	1.713307082	292.8	305.3833333333333	216.4	0.3384012597594765	0.5563392204804148	-0.03052240609866815
AW	Female	DGA30	518.4353741	134.5296395	23.45819487	70.09434443	-60.7156761	1009.022743	3.851009968	0.005908947	0.045526245	1.545010699	318.95	397.4166666666667	269.18333333333334	0.5116495179695383	1.31598293368281	0.4691742528746855
AW	Female	DKY26	439.3197279	210.0960803	25.36769187	106.0995895	-4.024131632	1100.704354	11.8975098	0.013378854	0.048761252	1.717279684	282.43333333333334	214.78333333333333	248.6	0.29488364213923374	-0.18279279513358293	0.2694087892286801
AW	Female	JJE21	523.9229025	143.8669287	49.535738189999996	131.7164113	-109.4374608	1007.790684	11.11424282	0.007144243	0.016376194	1.607182767	283.96666666666664	301.3	276.1	0.20321065699909094	0.5131554242922115	0.5554596802175578
AW	Female	JRA04	624.1723356	140.1532389	47.28878811	117.7227527	-91.56348271	1039.631222	9.247071567	0.009152652	0.031977983	1.65326831	269.06666666666666	231.18333333333334	254.51666666666668	0.11238577170924194	-0.09766025823908221	0.32362950621208486
AW	Female	KDE26	471.2244898	192.3411978	96.4174837	331.2828599	-48.54073262	857.9733821	5.869473839	0.01322997	0.063383955	1.46135336	256.73333333333335	347.68333333333334	204.13333333333333	0.002191872499710487	0.8714575667884538	-0.20036218502760822
AW	Female	MKY08	449.2743764	110.031945	38.23682624	98.99303354	-76.31673524	985.422595	6.709754361	0.011213674	0.070056276	1.64100562	291	303.0833333333333	250.61666666666667	0.32540900828078206	0.5146989026509335	0.2386899932850701
AW	Female	NGE07	579.2290249	202.5210168	7.948276148	30.72373436	8.523378679	1056.103449	9.801993323	0.004932102	0.019986989	1.749630815	305.81666666666666	241.26666666666668	314.48333333333335	0.48010677565868093	-0.019646477391822136	0.8955987091390322
AW	Female	SGN09	509.7959184	189.1880199	61.46306732	361.7356983	-36.4537461	1080.736741	13.83791208	0.004016786	0.019728298	1.616169472	305.8	276.73333333333335	292.98333333333335	0.4561488435387305	0.28220136929830864	0.7110590380884976
AW	Female	SHA04	479.4331066	140.3456915	33.73882038	106.1859805	83.38398991	1011.42952	12.20544182	0.006358231	0.036451058	1.447713008	247.65	294.65	210.2	-0.1269898131740627	0.40836293798922585	-0.09001297094363103
AW	Female	TRE11	433.8095238	236.0862438	5.877749083	20.44041423	-9.246307678	1028.0134	16.12479206	0.004497011	0.013372989	1.795787133	239.56666666666666	102.35	243.55	-0.04755283137764177	-1.1225547786234462	0.2012395944544492
AW	Female	gm_F02	510.1360544	215.2053269	16.31857103	71.38913707	-25.68208824	1257.003486	14.14329321	0.004722942	0.022350442	1.681368823	307.4	268.26666666666665	310.8666666666667	0.49208395585540005	0.23471240787374759	0.8878185818250804
AW	Female	gm_F03	475.0566893	258.9550029	122.8769823	380.1556522	295.1267767	1027.624506	10.65589343	0.013916195	0.069422333	1.286036668	198.38333333333333	110.41666666666667	217.71666666666667	-0.4298755092740758	-1.0614429400212755	-0.032746248497137816
AW	Female	gm_F04	363.5147392	193.9681516	9.051816076	35.15018249	2.569716331	1108.290567	11.24662017	0.009291705	0.028099088	2.044264682	208.18333333333334	222.18333333333334	215.96666666666667	-0.3849652110660509	-0.20042671771532045	-0.07413068676434845
AW	Female	gm_F05	410	158.3887596	53.3974067	137.6110956	-103.5531427	1033.596008	5.885923114	0.014767948	0.028162473	1.517055015	171.61666666666667	256.35	141.06666666666666	-0.7764926809784592	0.07744922887656425	-0.7960325948543964
AW	Female	gm_F06	471.7687075	226.2244106	93.89270676	383.1980448	214.0348547	1036.968575	12.14727958	0.007350766	0.026992431	1.609325662	234.48333333333332	213.1	220.9	-0.13529527243161105	-0.25662882810857096	0.010623654520888997
AW	Female	gm_F08	419.8866213	131.9595986	47.52169047	122.1819037	47.9574553	1107.931231	6.691841744	0.015236727	0.051651001	1.7970426	273.35	290.18333333333334	222.11666666666667	0.1311793784565999	0.3874531202425785	-0.005927436065496683
AW	Female	gm_F09	422.6077098	253.8890852	103.7882466	388.9958122	300.6596829	1078.421697	11.27943061	0.011496804	0.021170929	1.797822241	230.45	173.28333333333333	225.53333333333333	-0.1975230468636932	-0.5357796485537152	-0.002473818198498026
AW	Female	gm_F10	517.9365079	202.9807864	21.04554111	68.73897485	-52.65190598	1105.759186	13.23177223	0.008803652	0.029342833	1.712649719	336.21666666666664	227.76666666666668	291.51666666666665	0.7477871123388189	-0.06099731564546531	0.6712509849526229
AW	Female	gm_F11	487.9138322	182.1376301	7.46813183	31.56548991	-10.91352642	1066.140942	15.27079171	0.006285072	0.016814687	1.989188406	211.43333333333334	138.81666666666666	222.3	-0.32437990769611824	-0.8569795602776438	-0.00343069168159926
AW	Female	gm_F14	495.7369615	156.367464	50.08284573	135.7481244	11.97604787	1036.418163	10.91692233	0.011652102	0.036921411	1.656506613	302.9166666666667	276.93333333333334	291.73333333333335	0.4241535961368213	0.29423702200888713	0.6721967923600773
AW	Female	gm_F15	431.5192744	150.0564387	43.93036333	115.4767834	-18.59756825	1031.63189	10.13488813	0.004374418	0.022854052	1.713383715	272.96666666666664	261.8333333333333	218.8	0.16218521962221308	0.17539466489676084	-0.043133171548175184
AW	Female	gm_F16	357.9591837	190.0268182	40.07402954	143.5938385	-5.909610234	1041.551483	7.999091857	0.011474265	0.040095081	1.314324174	226.48333333333332	285.43333333333334	228.78333333333333	-0.21195787059027313	0.35318047910107975	0.08470519732602308
AW	Female	gm_F17	416.4852608	214.7800712	20.42216145	84.88449669	-35.91012944	1005.799798	13.31961884	0.009859144	0.010898503	1.620594872	203.16666666666666	279	159.51666666666668	-0.4649220286837148	0.2883077280622861	-0.641087136376161
AW	Female	gm_F18	482.9024943	91.23254365	16.05137733	42.32330656	-32.5123538	1074.257567	4.427909531	0.014838296	0.099997435	1.399910045	199.83333333333334	124.76666666666667	245.05	-0.48838816877312496	-0.9376924247172013	0.24865384517858083
AW	Female	gm_F22	381.9501134	154.7265731	32.43081123	118.4661882	5.763657402	1121.063093	8.58240134	0.012930496	0.04310766	1.532318104	287.75	269.0833333333333	281.8833333333333	0.2514072175841533	0.24251185324462302	0.6011956323694441
AW	Female	gm_F23	418.0272109	190.1808405	8.690422888	34.72874259	-11.61884781	1115.089145	12.45894714	0.006316251	0.022075581	1.924116626	284.6166666666667	259	286.5	0.25392390693979505	0.1628279539352776	0.6494910785899494
AW	Female	gm_F24	508.0498866	175.5032936	92.35810168	320.0264539	-94.14824145	1083.020033	8.836773681	0.012466971	0.035347008	1.605291758	221.76666666666668	308.0833333333333	131.76666666666668	-0.34995947178441245	0.5489653078449961	-0.9033147078077169
AW	Male	AMS16	401.1791383	87.56157802	9.331579477	24.88737045	-18.40698942	799.3778285	4.652455786	0.012201581	0.053330393	1.472225202	337.83870967741933	322.1333333333333	284.68333333333334	0.734272478917728	0.6785845096062579	0.5982328844299355
AW	Male	APW26	431.7913832	118.1481646	95.34865613	502.3310648	-42.00526139	924.2898859	9.299945671	0.003814805	0.030099476	1.444636178	294.51612903225805	313.46666666666664	256.6	0.30933231496834523	0.5723867565566173	0.2732253324904845
AW	Male	DLS16	494.9206349	86.86087156	10.72965654	32.95195939	-24.11341501	898.5027165	6.946975581	0.018548969	0.024922484	1.469005989	335.19354838709677	349.9	299.1	0.6328749811922381	0.8596871647115834	0.7899679684230069
AW	Male	MLS27	544.4897959	141.073742	3.568880818	14.67533636	-10.31410874	1033.5452	10.5482318	0.002281898	0.018034033	1.685446673	210.67741935483872	170.91666666666666	143.75	-0.42370829252111264	-0.6352441746204561	-0.7060809197154582
AW	Male	MON02	535.4195011	94.03287558	10.0645562	42.21771829	-6.816341344	1014.781538	11.91943514	0.011139632	0.034271626	1.751423813	311.11290322580646	241.38333333333333	288.6166666666667	0.4655440734164046	-0.03143110618634721	0.600698463204641
AW	Male	PMG30	521.5873016	106.2353218	6.445026137	22.93422101	-13.72077403	968.9652881	12.40205898	0.003665594	0.029490357	1.786263412	292.9516129032258	221.78333333333333	259.7	0.28110003506660164	-0.2446951543331348	0.31659058636674353
AW	Male	PPD02	417.5283447	153.7362406	170.6082218	483.4654138	308.7207569	942.4567634	9.306997289	0.016860418	0.046487717	1.598701284	150.16129032258064	293.7	165.28333333333333	-0.9558219282806719	0.3317496939065174	-0.5696640040675467
AW	Male	SHD27	471.8820862	318.4003112	184.6661357	399.3154661	350.3538487	1023.67817	1.476657659	0.027201417	0.068951582	1.44061248	305.4032258064516	349.73333333333335	276.1333333333333	0.34945937414719497	0.9284862996298493	0.539807743509695
AW	Male	SSN18	519.6371882	221.7002755	208.1733006	491.3552907	461.0883892	846.8135616	10.96683499	0.011119366	0.047116148	1.3499481230000001	309.33870967741933	259.06666666666666	280.6666666666667	0.38916364126312225	0.0869800454066997	0.5076026123304065
AW	Male	WMS16	429.9546485	515.2898535	13.41583164	32.90567963	-20.60892453	982.2036628	2.101435711	0.033869377	0.044918388	1.459655311	183.59677419354838	349.15	238.68333333333334	-0.6552405869573226	0.85869132064593	0.16635563802677678
AW	Male	gm_M01	384.4897959	106.0129175	108.2846744	512.5758664	-40.56238028	1072.013928	8.053060473	0.006191249	0.038836216	1.743926877	206.59677419354838	298.85	197.43333333333334	-0.5066068016800901	0.4095133541593957	-0.21012591036840098
AW	Male	gm_M03	492.9024943	133.3806113	14.11630802	63.14892913	-18.92526082	1020.651305	9.667429114	0.008070802	0.018322261	1.483988281	294.93548387096774	186.66666666666666	195.03333333333333	0.22712608383669894	-0.4887491578843231	-0.1943845645936776
AW	Male	gm_M04	553.5600907	145.5550943	140.6924928	504.6280252	-163.1715413	1054.058826	7.921675629	0.006777351	0.040312593	1.590780885	330.01612903225805	225.46666666666667	253.38333333333333	0.634491248061754	-0.15002198687908383	0.32207282069210535
AW	Male	gm_M06	353.9002268	89.96044885	6.253355087	27.86568457	-8.368752476	1052.759105	9.602223009	0.010446264	0.028267259	1.510992493	288.19354838709677	271.8666666666667	266.15	0.23226151518234303	0.21615239349722468	0.398874069114875
AW	Male	gm_M07	373.015873	98.32630427	5.689574732	14.64453581	11.22397522	1075.627705	5.705850205	0.005749877	0.032838646	1.486001869	269.1290322580645	263.05	249.96666666666667	0.10579747408792071	0.14076121126818517	0.2677716752693448
AW	Male	gm_M08	504.5351474	87.57366487	2.421621266	10.30068162	3.71633456	985.1642152	9.44694254	0.008008415	0.045678722	1.824524781	190.67741935483872	267.31666666666666	215.38333333333333	-0.6508726210216861	0.1679284873001181	-0.08222455219947684
AW	Male	gm_M10	426.9387755	95.28348885	3.295925931	13.52028246	1.897676509	966.3027417	12.04128775	0.004719789	0.026036038	1.714656986	263.9516129032258	239.68333333333334	209.98333333333332	0.004632798878067994	-0.09500125569453753	-0.11280272672984032
AW	Male	gm_M11	458.2086168	156.9892603	143.6643853	456.4839077	-118.3593118	1002.145884	13.82957517	0.005437301	0.024056253	1.55106753	261.03225806451616	201	201.95	-0.025473920881819483	-0.3984091036166201	-0.2061932571105138
AW	Male	gm_M12	494.30839	101.791851	6.901900465	25.79785051	-15.11939655	1059.027194	13.66759434	0.002653531	0.022858377	1.898357433	241.46774193548387	234.08333333333334	185.73333333333332	-0.1586823137376915	-0.14262109924412647	-0.36322826975377226
AW	Male	gm_M13	520.2947846	136.3396578	111.356848	373.7835708	-118.5619509	1002.590467	8.119221499	0.005834905	0.034172988	1.469863185	294.2258064516129	225.45	285.3833333333333	0.32028901522657266	-0.1855136738813278	0.5849576892175282
AW	Male	gm_M14	406.8253968	91.72631438	4.891038269	18.75384147	5.973391166	1023.207466	10.29059153	0.004249437	0.020108471	1.804060914	223.01612903225808	286.56666666666666	196.7	-0.3488437619040385	0.2987124996507058	-0.27105571008347723
AW	Male	gm_M15	433.6961451	93.24659035	8.410560404	28.81465158	-16.50314955	1073.456686	6.659871324	0.015124664	0.034517244	2.066330157	240.16129032258064	274.4166666666667	245.81666666666666	-0.1467732460229521	0.25469349854235623	0.2073595448613513
AW	Male	gm_M16	412.6530612	116.3334739	92.01900645	390.0156227	-77.54894976	921.3003146	13.88022736	0.006740705	0.040607788	2.154163301	275.9193548387097	204.13333333333333	257.8	0.13693741462048906	-0.37616661245886374	0.4046488410035082
AW	Male	gm_M17	388.3900227	106.9029651	11.52602361	41.59796213	6.945616518	977.2397106	6.883582222	0.022579218	0.065614422	1.730386363	250.3709677419355	268.2	243.46666666666667	-0.07244236368639381	0.15428575692550003	0.21529514154806165
AW	Male	gm_M18	396.1451247	100.0830609	3.303356926	9.64922963	-0.712163227	965.7477543	7.448232524	0.005664627	0.034136624	1.624457423	257.06451612903226	305.75	216.6	-0.04806482791714056	0.48638351545420183	-0.02082031210827673
AW	Male	gm_M19	526.2358277	86.02365098	8.024545116	31.01258921	-7.408982484	974.7765122	6.786089468	0.016646807	0.02013947	1.657286123	234.75806451612902	277.8333333333333	261.81666666666666	-0.30792220958522226	0.28059643487116925	0.31397439028064783
AW	Male	gm_M20	393.9455782	112.7768761	4.098579992	16.64246315	-8.173246417	972.2735778	12.42082595	0.004059819	0.028919995	1.99523827	279.85483870967744	211.06666666666666	235.8	0.1740197732345831	-0.32433751933249777	0.1114368970133901
AW	Male	gm_M21	404.6485261	86.77838124	5.852274694	21.91189469	-12.50101759	927.9967102	5.278330747	0.011968575	0.050594938	1.602266849	231.80645161290323	338.03333333333336	223.21666666666667	-0.24835494202047922	0.7666409265068701	0.03598074502563612
AW	Male	gm_M22	437.2335601	93.59742421	3.299296086	17.41330074	-1.909211588	987.7783071	6.575157359	0.010486785	0.044200722	1.544500441	270.61290322580646	263.3	240.31666666666666	0.10780834211460266	0.11293183084026566	0.11979161834984836
AW	Male	gm_M23	416.553288	98.18635976	2.960485364	13.95662511	0.240647272	1078.710003	10.19644065	0.010297709	0.042324976	1.549430895	244.98387096774192	207.78333333333333	205.93333333333334	-0.14565562828039005	-0.3521066593392397	-0.20266044573140907
RS	Female	ARD22	2290.816327	190.0820773	32.53503585	162.0201118	-109.1975261	1050.814398	12.30027183	0.01053975	0.031066535	1.722549414	193.58333333333334	165.3	136.76666666666668	-0.5222607446300669	-0.5699462878227946	-0.846854227703526
RS	Female	CFY08	2267.528345	177.6028133	35.71111162	187.5997572	-110.2157165	968.2232342	11.6956816	0.01265893	0.036698191	1.604908093	338.3333333333333	329.01666666666665	236.03333333333333	0.7243924353121252	0.7223089667309484	0.09258407756642917
RS	Female	CMN17	2540.793651	224.361453	98.68568715	514.4051988	-179.9029505	1041.144654	10.30234804	0.013869218000000001	0.039624044	1.854119855	311.7	299.8833333333333	221.28333333333333	0.4085322079593333	0.4848274498233762	-0.016293412155557567
RS	Female	DGA30	2674.240363	209.8347566	44.21684123	271.1255569	-78.01251409	1003.766023	9.37519767	0.010973042	0.036664611	1.447605503	273.96666666666664	393.05	223.53333333333333	0.05971192713445638	1.2853355688817512	-0.003606299909355669
RS	Female	DKY26	2247.845805	233.4442552	37.32069563	232.2751334	-182.4790882	1063.790437	13.98823034	0.00936765	0.03818983	1.55143678	271.6333333333333	216.43333333333334	239.51666666666668	0.1534145053560125	-0.16462573372532843	0.1929866246380731
RS	Female	JJE21	2726.439909	188.3755162	32.33307711	166.0750618	-101.7626385	993.7367505	10.82803282	0.009839058	0.026560154	1.76326678	273.46666666666664	237.35	224.36666666666667	0.036425204335645056	-0.04698224649766545	-0.04161135273450662
RS	Female	JRA04	2394.058957	191.6999881	17.76936136	91.53395212	-47.09533796	1010.477756	12.70696411	0.009279054	0.026831374	1.777251197	264.96666666666664	260.31666666666666	223.46666666666667	0.05832239992766409	0.13913431207552074	-0.015226151159206969
RS	Female	KDE26	2362.222222	182.4036843	72.6910578	492.7947644	-104.4666051	988.9973032	9.713452921	0.013760402	0.046074035	1.41997004	326.71666666666664	295.46666666666664	262.55	0.6306787277475936	0.4436774874626972	0.38312415146007484
RS	Female	MKY08	2460.521542	190.2234897	29.44875209	184.1564721	56.75053471	956.8602366	9.044662549	0.012363877	0.036505935	1.467145498	316.8333333333333	361.8	193.11666666666667	0.5234928747661102	0.9851074082640431	-0.29694604081101483
RS	Female	NGE07	2636.00907	211.7599403	52.37593146	235.5290465	-131.6369382	1025.25739	10.17461069	0.010794808	0.034369276	1.683163087	328.1166666666667	211.05	327.4166666666667	0.6612434192307712	-0.2424171051026681	1.0164945159364753
RS	Female	SGN09	2571.22449	223.7415595	54.85169566	484.3908131	-50.31882529	1093.143861	14.45939787	0.009681742	0.025919384	1.313454769	226.15	317.71666666666664	185.6	-0.24885791799019125	0.634173716354363	-0.3669271412301848
RS	Female	SHA04	2308.45805	194.600681	45.6381077	268.7463788	-68.77024116	989.9321607	11.09364211	0.010609889	0.038682577	1.562628154	282.8666666666667	306.06666666666666	229.55	0.2740929336595609	0.5547383396006218	0.014001610318202197
RS	Female	TRE11	2350.136054	241.1529522	16.39817327	115.653715	-12.78588418	1065.965945	15.19842567	0.010347182	0.027048034	2.0144395	189.61666666666667	92.95	217.15	-0.5212586397354668	-1.1561902880436263	-0.06304386850284797
RS	Female	gm_F02	2462.040816	241.2070361	34.14368763	235.0079023	-39.80776467	1058.395477	14.47788437	0.007641262	0.022541707	1.551503231	284.78333333333336	227.68333333333334	255.76666666666668	0.3204520595551529	-0.06332625331927538	0.2869389785478947
RS	Female	gm_F03	2575.555556	195.765912	44.76158452	217.572936	-10.17587798	1104.322079	10.09255632	0.018340082	0.045725981	1.66988399	238.5	123.98333333333333	257.85	-0.14804490922061053	-0.9463279092664714	0.32089540539229056
RS	Female	gm_F04	2132.176871	207.0949659	18.8076764	89.05350837	-2.380879353	1070.838856	13.88686713	0.009595173	0.026326259	2.288752179	186.25	119.33333333333333	198.53333333333333	-0.6336174270678356	-1.0215806682142223	-0.26108301084094954
RS	Female	gm_F05	2078.956916	234.7702431	36.94909197	218.286273	-38.38392977	1065.598109	11.1742299	0.008888195	0.026215695	1.514813904	197.2	347.03333333333336	155.91666666666666	-0.5832990918964481	0.8434003165890791	-0.6716200260274676
RS	Female	gm_F06	2496.077098	242.4478585	55.24136348	491.5136158	21.69575896	1083.040533	14.93888455	0.008234384	0.026813052	1.657675208	250.03333333333333	287.1666666666667	211.46666666666667	-0.036780402786859234	0.4002507474234866	-0.14482180436405823
RS	Female	gm_F08	2252.086168	198.0613105	52.40554525	270.0112747	157.2683407	1144.045287	8.41889996	0.018239797	0.040836829	1.827347174	254.08333333333334	239.98333333333332	180.3	0.01518952479280873	0.01044438415875249	-0.4458055051178464
RS	Female	gm_F09	2380.952381	217.2194041	31.34121527	259.0201673	104.9430403	1077.951036	14.26874436	0.011610266	0.019900883	2.108816638	162.03333333333333	107.7	148.66666666666666	-0.8390457446036957	-1.0730535667751573	-0.7409683172555644
RS	Female	gm_F10	2349.115646	235.5568783	67.81474433	479.8635128	-76.05898956	1067.342315	14.45213978	0.010709347	0.029791943	1.813231525	239.78333333333333	124.4	205.58333333333334	-0.12397676883318363	-0.9187396691055063	-0.1645469885049387
RS	Female	gm_F11	2373.469388	174.9480609	16.85397586	101.3644149	67.30635494	1119.512837	12.36356369	0.016483156	0.031489048	2.337161691	154.66666666666666	147.2	156.2	-0.890315234555187	-0.8036329185514622	-0.7156582717238238
RS	Female	gm_F14	2491.405896	218.4766355	76.89865743	513.6040206	27.45382867	1035.059802	11.09725893	0.012432655	0.033892336	1.679421357	232.3	205.43333333333334	181.51666666666668	-0.21302026134044402	-0.2646538999552468	-0.4104359304520486
RS	Female	gm_F15	2188.027211	189.3186212	40.87675122	197.2290739	-82.14881548	1024.554225	12.14344345	0.01238875	0.028309478	1.841751589	324.85	311.1	217.43333333333334	0.6430894277094452	0.6037808386933335	-0.039511885713096474
RS	Female	gm_F16	2264.013605	238.1692557	63.86198137	452.8405587	-18.31962761	1069.540089	11.67950595	0.013480496	0.030284	1.671106063	281.8666666666667	248.56666666666666	239.05	0.26625424706509404	0.0775705753814006	0.1265179106900623
RS	Female	gm_F17	2186.462585	210.3513244	19.95933358	84.50872147	-21.87019569	1028.817328	12.51795709	0.010001099	0.027238322	1.434345778	148.26666666666668	251.3	146.23333333333332	-0.957087290779136	0.10972374103404661	-0.761124457519956
RS	Female	gm_F18	2410.430839	179.1505512	58.86999455	231.0996058	146.9663202	1093.590759	11.80389439	0.011051276	0.038696525	1.835589245	241.95	111.91666666666667	270.96666666666664	-0.06658882788487219	-1.0484234121545775	0.4567107658339178
RS	Female	gm_F22	1971.632653	173.2360051	31.17909726	147.9684924	-105.0938877	1037.358573	9.37976831	0.018462075	0.043194485	1.560791213	282.3666666666667	294.8666666666667	230.15	0.2174474017989547	0.45268883174777585	0.05524816588899389
RS	Female	gm_F23	2281.655329	194.5765844	86.80524389	539.5068986	-310.6441201	1016.247608	10.42758417	0.009966562	0.030499906	1.748870371	310.8833333333333	252.41666666666666	292.01666666666665	0.5261291565708632	0.07909414159916354	0.6267892425009545
RS	Female	gm_F24	2148.163265	182.0794721	57.83609159	443.5105502	374.112296	1044.405585	12.89797976	0.008879825	0.025467143	1.844325422	202.11666666666667	293.65	129.85	-0.5542627551601969	0.49240672337372915	-0.9415792111013681
RS	Male	AMS16	2467.845805	118.360385	75.37647387	449.791778	-112.384293	943.2107196	7.968790937	0.01013711	0.043219786	1.383960517	335.06451612903226	338.5	254.83333333333334	0.6866289968377247	0.742010565690971	0.3305096293500812
RS	Male	APW26	2110.47619	117.8087425	25.52098928	208.4599025	182.5385442	901.036221	7.725631372	0.011630171	0.050134497	1.226116348	242.91935483870967	251.28333333333333	116.26666666666667	-0.18693346921948015	0.04996588161645531	-0.9924920437228241
RS	Male	DLS16	2439.229025	97.90013418	42.37145486	349.6864447	-12.81191865	915.0070897	8.082769607	0.013262608	0.057447361	1.580059038	325.64516129032256	350.5	283.06666666666666	0.5475318320662161	0.8952985717728624	0.5777591271941285
RS	Male	MLS27	2777.755102	148.4088426	37.97658745	378.4209599	144.3876582	1032.64741	12.63456944	0.006679453	0.038355891	1.82541923	139.5	134.35	86.06666666666666	-1.1111395463504083	-0.939350251702498	-1.3191048993092909
RS	Male	MON02	2516.689342	113.5785509	15.46130132	65.15590535	-26.04741416	1075.402756	9.087200235	0.012637657	0.051153212000000003	1.515607367	317.38709677419354	176.9	179.91666666666666	0.48118694980126436	-0.5621257165994524	-0.3141692733142369
RS	Male	PMG30	2455.69161	146.9344438	94.17987124	498.7992501	-108.9876621	948.5846065	8.784051425	0.018715864	0.060782777	1.70203493	271.3225806451613	242.11666666666667	264.26666666666665	0.07507642569038162	-0.07463761765812185	0.4398375874269299
RS	Male	PPD02	2236.485261	89.1718337	5.346344631	34.71213932	-12.51181713	973.3878841	9.46511201	0.022107918	0.040910142	1.597180432	142.30645161290323	233.23333333333332	161.66666666666666	-1.085793109266518	-0.13054332278222097	-0.6556269969519489
RS	Male	SHD27	2412.040816	136.4882153	72.17120862	468.9356371	-192.6771925	1066.366322	8.755111145	0.01218362	0.051879092	1.425016071	343.43548387096774	343.75	262.5	0.7426619063555414	0.8171947531805989	0.44817657788050214
RS	Male	SSN18	2290.816327	111.7143248	10.93176188	50.70932564	-3.922586392	870.5786467	8.023993394	0.009815885	0.037770828	1.360438431	328.01612903225805	247.2	260.51666666666665	0.6323451939043815	-0.0384228112437363	0.35547597501687755
RS	Male	WMS16	2126.00907	103.8218718	87.37794063	513.7242976	-8.688423222	973.3330211	7.300659381	0.014220655	0.046996839	1.593705728	157.19354838709677	243.35	150.15	-0.93337211220685	-0.09855400457348953	-0.6226435517965918
RS	Male	gm_M01	2462.290249	105.9373267	67.71631145	497.5084854	160.8650452	1098.004859	9.307194597	0.019611611	0.042987216	1.693874444	269.03225806451616	273.26666666666665	221.38333333333333	0.07328854975709581	0.21805539205576166	-5.039423433582221e-4
RS	Male	gm_M03	2572.947846	142.0380022	34.65873997	223.2617615	137.601018	1058.153723	8.19119372	0.014776571	0.038241716	1.534462341	258.5967741935484	177.71666666666667	159.26666666666668	-0.14716108547431536	-0.5759905133107431	-0.5807436208104833
RS	Male	gm_M04	2477.732426	138.3615831	87.12313192	494.4340403	-226.0523919	1088.649215	7.966070865	0.013569609	0.050966701	1.556167678	304.83870967741933	170.75	180.66666666666666	0.2970324779467663	-0.5846758975009988	-0.3539723576130759
RS	Male	gm_M06	1996.281179	101.6263668	10.44731427	47.63075215	-22.76082336	1024.649584	7.942157652	0.01208545	0.041391631	1.389162523	297	254.13333333333333	202.35	0.29689387135872863	0.06408796036857134	-0.18342282028446175
RS	Male	gm_M07	1922.199546	118.8499837	16.42209362	76.14597351	-18.05151726	1041.331382	8.436808027	0.009847549	0.039146587	1.365400313	301.4516129032258	247.71666666666667	251.33333333333334	0.4084942476037298	-0.010438959745649744	0.30848351110019934
RS	Male	gm_M08	2481.292517	120.4430775	96.55903364	467.8432635	-275.0030538	1063.276649	9.205191469	0.015136393	0.051872945	2.052324216	213.46774193548387	202.1	187.66666666666666	-0.4180526991002338	-0.41661601752518207	-0.3200326675374435
RS	Male	gm_M10	2265.941043	107.3448157	10.35303542	55.98023631	-0.056378075	1005.070263	10.3698734	0.013374925	0.038869118	1.61669895	209.61290322580646	182.66666666666666	179.66666666666666	-0.4530599544239466	-0.5780353060281361	-0.344859175989833
RS	Male	gm_M11	2066.1678	125.9563206	19.99978012	146.3697134	113.3154523	1058.596005	11.71089188	0.009722421	0.034292303	1.543858363	250.9516129032258	258.05	173.75	-0.004897460431433759	0.074169487085518307	-0.39950910527676115
RS	Male	gm_M12	2390	132.3354955	91.54233568	491.2093096	-463.8384206	1083.548851	9.241067116	0.011804731	0.051549528	1.627446846	268.9032258064516	257.25	179.35	0.07253699881564142	0.06627650338292251	-0.3744280706387504
RS	Male	gm_M13	2412.539683	110.0749078	41.21534568	175.5627705	-24.78895811	1074.158463	11.25239068	0.01268822	0.044663299	1.680628278	288.9516129032258	243.9	252.51666666666668	0.2710673845095046	-0.019861737096080495	0.21288519286712893
RS	Male	gm_M14	2328.526077	95.59592335	8.650292512	42.49969842	-18.05671608	1017.312293	8.702792643	0.011019693	0.03383886	1.527942096	243.11290322580646	253.71666666666667	223.53333333333333	-0.11944709466370523	0.004100381403239414	0.05933205579789569
RS	Male	gm_M15	2541.746032	106.8028622	11.37655396	61.3159222	-19.72261307	1006.561366	8.556627865	0.009878617	0.037151103	1.490666387	308.3225806451613	249.3	259.4166666666667	0.4238913629445313	-0.01580014242889348	0.3599794300171876
RS	Male	gm_M16	2083.945578	127.9880199	92.77118305	515.4446151	-120.8167538	1046.0455	8.878270957	0.016120051	0.054898635	1.815880927	293.11290322580646	270.51666666666665	282.3666666666667	0.30732245517933315	0.17776096694875518	0.6255785241942415
RS	Male	gm_M17	2336.213152	126.6641106	37.51956912	181.9372798	131.3702654	1015.064631	8.955424361	0.010702049	0.047155928	1.567648573	306.80645161290323	178.71666666666667	199.28333333333333	0.35302461043156413	-0.5798224215041571	-0.18658139818200511
RS	Male	gm_M18	2163.809524	119.0112093	28.88118084	184.0699546	-15.73908531	1047.61229	8.809033612	0.013135269	0.051044196	1.58157108	291.9516129032258	242.9	231.15	0.33479605261106604	-0.05840159610883742	0.1417134341563912
RS	Male	gm_M19	2482.675737	120.5067314	99.64693172	468.4450456	55.46664992	1018.891319	8.560576163	0.014707574	0.037712076	1.705788981	249.74193548387098	223.51666666666668	223.33333333333334	-0.15943087817779628	-0.21683813836542837	-0.035887648964229274
RS	Male	gm_M20	2124.580499	134.6939079	28.25743194	164.399696	90.51991491	1107.187128	8.675739527	0.012173022	0.050639251	1.556603996	335.61290322580646	232.53333333333333	253.1	0.6844985869949907	-0.11661579345747207	0.30830028409478266
RS	Male	gm_M21	1979.455782	90.70458142	9.918183426	41.56084528	-18.79028462	1008.329072	7.765463992	0.014446713	0.067155402	1.412057027	267.35483870967744	283.56666666666666	219.46666666666667	0.07754738704033913	0.2695102915671082	0.004779178240293237
RS	Male	gm_M22	2279.115646	91.28814773	5.221796177	28.20799836	-6.459329708	1028.052366	9.247037548	0.011214812	0.038341145	1.55889853	217.01612903225808	196.56666666666666	220.48333333333332	-0.39016409384629314	-0.4365689894283489	-0.011850115144746346
RS	Male	gm_M23	2214.285714	123.2103721	43.07408476	239.9468189	-35.43570876	1132.503481	10.78562942	0.013307001	0.037271877	1.891866712	268.61290322580646	188.58333333333334	218.33333333333334	0.05274879408427245	-0.47552104084939434	-0.08051137886740214
RW	Female	ARD22	333.7641723	221.6679445	52.05989044	202.2586751	1.025835645	1133.041933	16.02797151	0.007330264	0.040387859	2.41219973	203.98333333333332	265.3833333333333	131.1	-0.4389266798677633	0.2115752374787199	-0.9297602954460665
RW	Female	CFY08	377.1655329	195.9286796	19.03644926	59.0346958	32.45996303	973.0060666	16.32553174	0.007744829	0.023234292	2.662732139	252.18333333333334	276.26666666666665	202.13333333333333	-0.045362286996969495	0.2658154058063666	-0.25575796084821883
RW	Female	CMN17	390.6575964	230.6165086	46.30967422	131.8842895	-73.45381887	1075.526699	13.79551576	0.009698942	0.033425471	2.198952098	312.15	292.71666666666664	236.33333333333334	0.5394076826158806	0.4348716055862416	0.08185854765312939
RW	Female	DGA30	406.2358277	202.9544783	40.99828221	145.9455048	-88.3914303	990.6257507	9.684631099	0.008032456	0.036821286	1.519291942	238.28333333333333	403	165.38333333333333	-0.16926684484987597	1.3230959668855213	-0.5675147274617214
RW	Female	DKY26	407.3469388	254.778759	26.16786573	87.69529841	-52.84294648	996.2366101	18.09205812	0.005705479	0.030133958	1.77712741	338.8333333333333	234.53333333333333	297.25	0.7651985084697542	-0.07324859264120326	0.7126372655242188
RW	Female	JJE21	456.3945578	212.6029527	65.24279481	301.8636937	-82.25642581	1027.528271	16.47448865	0.006039148	0.019874305	1.776636954	299.26666666666665	242.5	245.85	0.39846003017592885	0.03557847545831471	0.20675768099172154
RW	Female	JRA04	498.4353741	220.6623704	8.444956361	29.69294049	20.70245564	988.717101	20.42519327	0.004772981	0.021480072	2.040257131	256.8833333333333	237.66666666666666	206.53333333333333	0.023922901956115926	-0.03323930577809727	-0.16039141848454655
RW	Female	KDE26	373.8321995	274.63430519999997	75.83712721	209.4791167	115.9659543	959.2826135	11.60437989	0.009711567	0.06270124	1.56352455	313.6666666666667	309.43333333333334	285.3833333333333	0.5569522314294443	0.5225251486204361	0.620749107108943
RW	Female	MKY08	405.170068	197.656055	21.04967906	62.70605182	-42.66739171	966.151252	12.92517902	0.006792519	0.034012714	1.839921104	274.98333333333335	345.76666666666665	184.96666666666667	0.17770742848200216	0.8959727034527702	-0.4442066705111033
RW	Female	NGE07	394.7845805	229.5026101	11.50244892	32.52518123	16.34929034	1045.236726	19.85861261	0.004421247	0.014767747	2.594421273	280.51666666666665	177.9	247.75	0.2753103612926362	-0.5114014108595081	0.2399722625722766
RW	Female	SGN09	442.2902494	236.0820044	21.57927027	70.3655517	45.42677767	1124.335429	18.02263332	0.004082879	0.020509169	1.587903377	250.95	303.3833333333333	199.73333333333332	-0.051707833379482024	0.4971073712183944	-0.24719678260627873
RW	Female	SHA04	408.2993197	187.6548599	23.17814844	128.4790873	-35.82837035	1035.981649	16.79555997	0.003964578	0.029808179	1.920127788	272.18333333333334	330.73333333333335	218.23333333333332	0.12952965532758334	0.7131943230456665	-0.030605387820581392
RW	Female	TRE11	426.9614512	239.0778372	12.66930154	46.51118019	-19.51722618	1035.71922	22.36749654	0.003225165	0.022328793	2.096406607	187.06666666666666	120.1	216.38333333333333	-0.5153230955947773	-0.9506543669150044	-0.06008822173945716
RW	Female	gm_F02	450.1814059	235.5307609	26.72509239	99.51162968	-61.59175897	1062.054943	18.2734793	0.003546517	0.016743871	1.848881851	320.56666666666666	268.01666666666665	286.21666666666664	0.5945475547154779	0.20154339784395398	0.568156872316384
RW	Female	gm_F03	379.3197279	218.8206141	9.82053087	32.70893723	6.728986579	1193.329985	19.9819147	0.00483706	0.014476642	2.414798149	253.63333333333333	146.03333333333333	243.55	0.002186937298781329	-0.7728845132705229	0.19706124847131679
RW	Female	gm_F04	318.3446712	217.6616441	10.04750837	49.71154258	-3.474928964	1127.863741	21.51452369	0.0047447	0.014207507	2.266965026	232.76666666666668	183.05	220.03333333333333	-0.1735419418518301	-0.4748270174679415	-0.036701783553265074
RW	Female	gm_F05	376.0544218	266.8216585	18.28316369	64.77404491	11.01638414	1088.909866	18.15569319	0.004238859	0.013454157	1.62505063	214.28333333333333	357.8666666666667	155.18333333333334	-0.42599467319433226	0.9441282465121704	-0.682491147465051
RW	Female	gm_F06	403.2653061	250.559703	6.012527487	30.94271195	-7.260233383	1222.68614	24.22387339	0.00414696	0.008720985	3.161667598	190.33333333333334	124.75	190.23333333333332	-0.5106239143590576	-0.9342011410040839	-0.34078683621007705
RW	Female	gm_F08	323.1292517	183.1954187	14.64544658	53.69668945	-20.83352395	1175.646223	12.76939429	0.013233787	0.047889319	2.409741806	187.7	251.5	155.45	-0.5633019175074071	0.10999275339153002	-0.6642200957005359
RW	Female	gm_F09	358.1179138	222.974023	19.08119236	79.7684458	-32.58124143	1077.588506	23.44153199	0.005937815	0.011553097	2.782350656	207.11666666666667	149.01666666666668	179.43333333333334	-0.36644039965486036	-0.7328502672534544	-0.430932173799693
RW	Female	gm_F10	373.9229025	227.8781376	32.12512511	88.09546876	-61.4307278	1056.41844	17.2079596	0.004806861	0.022655754	1.754194264	353.4166666666667	270.53333333333336	291.68333333333334	0.9320426645122847	0.19716147248369084	0.6640972909897588
RW	Female	gm_F11	373.7868481	188.3362345	7.964882241	25.17329301	4.531432518	1160.127147	21.13087184	0.004905723	0.024254228	2.483689994	190.75	151.15	184.4	-0.5455174254342787	-0.723981122416735	-0.38537399302247055
RW	Female	gm_F14	463.3333333	204.9849049	59.05375032	186.4049797	-114.4545288	1038.655223	17.03412161	0.006232492	0.023862174	2.947652558	280.81666666666666	203.33333333333334	245.03333333333333	0.2521024988064973	-0.27821146845157047	0.23047861008092102
RW	Female	gm_F15	372.585034	284.7513669	37.68673172	136.2265667	-6.493048144	1011.073577	19.65113186	0.002829117	0.013956236	2.214649866	338.1666666666667	234.55	258.25	0.8104474489622827	-0.07148805245522653	0.34563087456279706
RW	Female	gm_F16	435.3968254	234.0948536	9.353756973	40.35643741	12.62768045	1065.797375	22.51688421	0.008730516	0.013972976	2.451545995	236.43333333333334	189.1	205.06666666666666	-0.13083049335685115	-0.4308606770430584	-0.16433377305113198
RW	Female	gm_F17	426.3265306	237.8903451	24.4350999	83.41485134	-30.0813779	992.938543	18.99127351	0.006724264	0.014726866	1.739616276	291.3833333333333	272.05	240.95	0.3407740648959965	0.28904211409943725	0.16460469002216624
RW	Female	gm_F18	433.6734694	187.1075442	56.69345387	196.9072245	129.0033905	1048.029831	14.43266924	0.009688847	0.046207656	1.642750262	216.81666666666666	88.41666666666667	276.03333333333336	-0.2846584155437326	-1.2559099307750663	0.5442821453545444
RW	Female	gm_F22	274.9886621	200.2834665	12.00719524	51.12627339	-15.81212463	1050.834239	17.34312836	0.008121173	0.023831351	2.092737209	235.08333333333334	269.26666666666665	200.65	-0.1629673562176754	0.24170493784988314	-0.2058385640342769
RW	Female	gm_F23	325.1247166	269.8510331	21.23919551	59.70186879	40.5391961	1169.201277	18.38194284	0.006110268	0.019694509	2.069843412	288.03333333333336	203.46666666666667	270.95	0.34786547605440304	-0.2933792966262286	0.44390475660535117
RW	Female	gm_F24	428.4807256	189.370173	44.46799176	118.3778636	-105.3716814	1078.845637	16.01879621	0.004333613	0.027615307	1.940367612	284.26666666666665	311.6	200.05	0.13451327398202861	0.5529263440401355	-0.2446050637834442
RW	Male	AMS16	477.5963719	123.2656786	17.91083276	63.30357301	-25.70751001	923.1771155	9.370158623	0.004528937	0.02775693	1.662460387	253.01612903225808	351.18333333333334	190.4	-0.07166490830636434	0.9308102041825106	-0.31212859399574816
RW	Male	APW26	398.6394558	125.5302641	7.182506097	22.89650524	9.959063345	913.4098818	13.30975107	0.004745605	0.024020666	1.528095011	233.09677419354838	312.65	201.85	-0.22022877040506528	0.5707871917324593	-0.15681099498981343
RW	Male	DLS16	414.9659864	97.56558425	17.02733825	50.18968247	-35.463902	937.8662072	12.36687688	0.010320109	0.027442368	2.344537498	287.3709677419355	350.03333333333336	280.78333333333336	0.2585910363986558	0.9102914377321952	0.5350034473880776
RW	Male	MLS27	420.9750567	151.0086425	14.5034755	39.25612635	30.44672783	1127.658921	17.12247013	0.001670968	0.022477302	6.764889648	176.1290322580645	169.65	132.21666666666667	-0.7576038421818921	-0.6281925518961318	-0.8496803422550615
RW	Male	MON02	431.9501134	108.4033447	15.67331249	47.11542239	-35.11017981	1144.998195	12.22258135	0.006027431	0.045804462	1.971091077	271.4193548387097	299.98333333333335	221.58333333333334	0.11927080380019328	0.43974283631845956	0.025907496654622983
RW	Male	PMG30	470.6802721	123.2562265	13.76973124	46.22027657	-11.18163081	987.3011503	13.38710127	0.006340658	0.037885637	1.949166032	291.93548387096774	213.38333333333333	278.35	0.24418707086470928	-0.2571840535931824	0.5338289159161332
RW	Male	PPD02	434.2630385	93.88286763	3.474694355	16.06378009	-1.949649373	1055.036153	14.33402819	0.008594824	0.02581345	2.948441979	163.61290322580646	285.7	176.41666666666666	-0.9150716963291419	0.31742386000060074	-0.4853525118451377
RW	Male	SHD27	370.4081633	143.7847794	12.81994761	41.53060347	-6.639005006	1104.865105	10.99532623	0.007408377	0.033474733	2.889242002	278.3709677419355	293.81666666666666	215.31666666666666	0.17821944609474785	0.42630589119251433	-0.05351743614906161
RW	Male	SSN18	425.4195011	125.4123579	23.79712002	80.70952575	3.34871963	936.2167792	9.161495948	0.011982145	0.055615527	1.936024882	315.11290322580646	271.6333333333333	275.6	0.5146572118858908	0.24689810612178467	0.49003275740336943
RW	Male	WMS16	453.7641723	101.1255597	12.26474437	37.40354257	-17.24130879	1002.161418	12.41812774	0.009959424	0.02679383	2.175057398	264.9032258064516	323.75	223.2	0.051709972033932176	0.6637004083712839	0.08192276112084652
RW	Male	gm_M01	355.600907	103.2349471	10.80439435	39.43714144	-11.05927065	1091.301047	12.09165494	0.006168872	0.033612984	4.662302473	266.38709677419354	274.56666666666666	264.8666666666667	0.021017448085324106	0.2041043212354908	0.5241068990251216
RW	Male	gm_M03	327.8911565	144.2021562	4.42198365	18.90756681	-1.015559808	1051.866072	17.284574	0.011760857	0.026436906	2.249965278	214.3548387096774	99.96666666666667	153.95	-0.44146180208408614	-1.2138301837726069	-0.6207644262828771
RW	Male	gm_M04	531.3151927	146.6446933	32.144859	89.67684685	-57.69934678	1068.030903	14.82091313	0.003496871	0.017144324	1.890502743	294.758064516129	178.46666666666667	233.46666666666667	0.33312607867263	-0.5456884230268806	0.16245546243337172
RW	Male	gm_M06	431.8820862	107.236028	16.72445506	59.46572786	-34.84669801	1035.948886	12.15347243	0.012825604000000001	0.023413502	1.583830552	309.88709677419354	275.2	293.35	0.45689127532653667	0.2238150810552674	0.6848525609490533
RW	Male	gm_M07	284.7165533	117.8319711	3.823819382	13.53563006	1.043666763	1186.693502	12.83270993	0.010002674	0.021845795	2.564574719	177.48387096774192	177.55	178.21666666666667	-0.7286999209539093	-0.6260289408825781	-0.4097212992650657
RW	Male	gm_M08	336.7120181	104.018561	3.44227717	14.84712607	-2.540611281	1078.774	12.70242525	0.010485679	0.026877495	3.450124339	227.1451612903226	246.58333333333334	213.41666666666666	-0.33515611308394155	-0.025756389926522287	-0.03686210824641577
RW	Male	gm_M10	385.3741497	116.1449963	4.926628114	14.65570929	10.44980446	1056.52773	17.79733688	0.001977271	0.015088739	2.350707653	227.2258064516129	219.1	192.76666666666668	-0.330489535643621	-0.22043247078658412	-0.27363718808058896
RW	Male	gm_M11	381.0204082	157.8870356	14.82584026	42.23044989	23.47655804	1095.213963	17.16943038	0.00625733	0.017198211	2.688458451	271.0967741935484	196.98333333333332	215.2	0.06473675828311473	-0.4011916985671057	-0.01914987442669362
RW	Male	gm_M12	438.5260771	121.1390748	17.45585941	60.63699436	-29.74857237	1144.4634	16.00432516	0.007425552	0.021990883	3.586121282	261.14516129032256	259.81666666666666	226.95	-0.03634554548504278	0.09090790126026048	0.02048423542206658
RW	Male	gm_M13	501.5419501	115.4501851	24.56091746	72.13800679	-36.51410934	1184.969152	13.11956086	0.006178023	0.043339072	2.861623862	261.1774193548387	280.6166666666667	233.05	-0.025153829311521936	0.2759650188953404	0.18321906378714567
RW	Male	gm_M14	429.9773243	102.1474669	2.867673707	10.95178875	3.9605474	1056.26272	13.19055257	0.005498387	0.020184751	2.343289524	252.43548387096774	268.81666666666666	243.4	-0.11864801811710303	0.19566836579040986	0.19790451082772714
RW	Male	gm_M15	413.6961451	115.3868614	19.43283831	57.83107331	-22.52398466	1054.896295	13.11962164	0.011525264	0.024940321	2.483492961	303.14516129032256	271.96666666666664	277.26666666666665	0.3138231384759789	0.21268155681045411	0.5521842785208179
RW	Male	gm_M16	347.1882086	111.6488348	5.542504361	16.66352821	11.33010016	1074.434395	13.649458	0.00759095	0.029302059	2.21410618	246.5483870967742	256.21666666666664	251.46666666666667	-0.14991761222941966	0.11069284240767104	0.28639655019575866
RW	Male	gm_M17	376.2585034	136.5293244	22.9924509	75.45770302	-27.00327963	1117.477688	12.8736922	0.005718529	0.022805482	2.16517443	313.69354838709677	189.3	247.9	0.4810771944127814	-0.49215537494305756	0.2940534156452543
RW	Male	gm_M18	372.4489796	115.6039229	15.43387645	49.24456146	-30.07415804	1078.511009	12.25814626	0.005278375	0.024416165	1.861835444	296.43548387096774	249.78333333333333	273.7	0.2647761785750602	0.06656560261154106	0.479315040465711
RW	Male	gm_M19	423.9002268	93.56723735	6.573501137	28.33582478	-20.30799389	1132.923796	11.05165024	0.003545612	0.021319281	2.249569709	232.83870967741936	346.2	240.41666666666666	-0.25673967442800155	0.8782316541454671	0.08640105446976609
RW	Male	gm_M20	346.0544218	249.5030334	71.59245161	219.5020484	-61.03932586	1139.114628	13.10235779	0.007660815	0.035422817	1.975921471	321.6290322580645	139.66666666666666	243.1	0.6043689075350306	-0.8543670754726982	0.1751537371766825
RW	Male	gm_M21	528.8435374	113.9317392	22.48896022	73.7541187	-26.95280637	1045.657853	13.09519885	0.006378702	0.035763819	3.22841347	247.8548387096774	253.35	201.16666666666666	-0.13686636138239527	0.02824568210684972	-0.1661542715724824
RW	Male	gm_M22	480.3174603	95.7206344	1.912542671	7.414379358	1.935045286	979.8765225	17.95320592	0.005191731	0.017191726	2.191592113	212.5	265.5	217.96666666666667	-0.44203092797187143	0.15786713721078263	-0.080562348848587
RW	Male	gm_M23	340.952381	125.716351	25.66346026	68.06667939	-41.23767089	1040.109119	9.902749704	0.008167877	0.031716133	1.706451421	269.66129032258067	203.41666666666666	236.91666666666666	0.11493019758742831	-0.34092780229278885	0.18004258731338119
