# Supplementary material for: Judgements of a speaker’s personality are correlated across differing content and stimulus type
Source: PLoS One. 2018 Oct 4;13(10):e0204991. doi: 10.1371/journal.pone.0204991 (PMC6171871; doi:10.1371/journal.pone.0204991)
Supplement: S1 Stimuli — (ZIP) [file pone.0204991.s005.zip]

Archive with 242 entries (241 files):
- normalised_stimuli/
- normalised_stimuli/ASF_ARD22.wav
- normalised_stimuli/ASF_CFY08.wav
- normalised_stimuli/ASF_CMN17.wav
- normalised_stimuli/ASF_DGA30.wav
- normalised_stimuli/ASF_DKY26.wav
- normalised_stimuli/ASF_gm_F02.wav
- normalised_stimuli/ASF_gm_F03.wav
- normalised_stimuli/ASF_gm_F04.wav
- normalised_stimuli/ASF_gm_F05.wav
- normalised_stimuli/ASF_gm_F06.wav
- normalised_stimuli/ASF_gm_F08.wav
- normalised_stimuli/ASF_gm_F09.wav
- normalised_stimuli/ASF_gm_F10.wav
- normalised_stimuli/ASF_gm_F11.wav
- normalised_stimuli/ASF_gm_F14.wav
- normalised_stimuli/ASF_gm_F15.wav
- normalised_stimuli/ASF_gm_F16.wav
- normalised_stimuli/ASF_gm_F17.wav
- normalised_stimuli/ASF_gm_F18.wav
- normalised_stimuli/ASF_gm_F22.wav
- normalised_stimuli/ASF_gm_F23.wav
- normalised_stimuli/ASF_gm_F24.wav
- normalised_stimuli/ASF_JJE21.wav
- normalised_stimuli/ASF_JRA04.wav
- normalised_stimuli/ASF_KDE26.wav
- normalised_stimuli/ASF_MKY08.wav
- normalised_stimuli/ASF_NGE07.wav
- normalised_stimuli/ASF_SGN09.wav
- normalised_stimuli/ASF_SHA04.wav
- normalised_stimuli/ASF_TRE11.wav
- normalised_stimuli/ASM_AMS16.wav
- normalised_stimuli/ASM_APW26.wav
- normalised_stimuli/ASM_DLS16.wav
- normalised_stimuli/ASM_gm_M01.wav
- normalised_stimuli/ASM_gm_M03.wav
- normalised_stimuli/ASM_gm_M04.wav
- normalised_stimuli/ASM_gm_M06.wav
- normalised_stimuli/ASM_gm_M07.wav
- normalised_stimuli/ASM_gm_M08.wav
- normalised_stimuli/ASM_gm_M10.wav
- normalised_stimuli/ASM_gm_M11.wav
- normalised_stimuli/ASM_gm_M12.wav
- normalised_stimuli/ASM_gm_M13.wav
- normalised_stimuli/ASM_gm_M14.wav
- normalised_stimuli/ASM_gm_M15.wav
- normalised_stimuli/ASM_gm_M16.wav
- normalised_stimuli/ASM_gm_M17.wav
- normalised_stimuli/ASM_gm_M18.wav
- normalised_stimuli/ASM_gm_M19.wav
- normalised_stimuli/ASM_gm_M20.wav
- normalised_stimuli/ASM_gm_M21.wav
- normalised_stimuli/ASM_gm_M22.wav
- normalised_stimuli/ASM_gm_M23.wav
- normalised_stimuli/ASM_MLS27.wav
- normalised_stimuli/ASM_MON02.wav
- normalised_stimuli/ASM_PMG30.wav
- normalised_stimuli/ASM_PPD02.wav
- normalised_stimuli/ASM_SDH27.wav
- normalised_stimuli/ASM_SSN18.wav
- normalised_stimuli/ASM_WMS16.wav
- normalised_stimuli/AWF_ARD22.wav
- normalised_stimuli/AWF_CFY08.wav
- normalised_stimuli/AWF_CMN17.wav
- normalised_stimuli/AWF_DGA30.wav
- normalised_stimuli/AWF_DKY26.wav
- normalised_stimuli/AWF_gm_F02.wav
- normalised_stimuli/AWF_gm_F03.wav
- normalised_stimuli/AWF_gm_F04.wav
- normalised_stimuli/AWF_gm_F05.wav
- normalised_stimuli/AWF_gm_F06.wav
- normalised_stimuli/AWF_gm_F08.wav
- normalised_stimuli/AWF_gm_F09.wav
- normalised_stimuli/AWF_gm_F10.wav
- normalised_stimuli/AWF_gm_F11.wav
- normalised_stimuli/AWF_gm_F14.wav
- normalised_stimuli/AWF_gm_F15.wav
- normalised_stimuli/AWF_gm_F16.wav
- normalised_stimuli/AWF_gm_F17.wav
- normalised_stimuli/AWF_gm_F18.wav
- normalised_stimuli/AWF_gm_F22.wav
- normalised_stimuli/AWF_gm_F23.wav
- normalised_stimuli/AWF_gm_F24.wav
- normalised_stimuli/AWF_JJE21.wav
- normalised_stimuli/AWF_JRA04.wav
- normalised_stimuli/AWF_KDE26.wav
- normalised_stimuli/AWF_MKY08.wav
- normalised_stimuli/AWF_NGE07.wav
- normalised_stimuli/AWF_SGN09.wav
- normalised_stimuli/AWF_SHA04.wav
- normalised_stimuli/AWF_TRE11.wav
- normalised_stimuli/AWM_AMS16.wav
- normalised_stimuli/AWM_APW26.wav
- normalised_stimuli/AWM_DLS16.wav
- normalised_stimuli/AWM_gm_M01.wav
- normalised_stimuli/AWM_gm_M03.wav
- normalised_stimuli/AWM_gm_M04.wav
- normalised_stimuli/AWM_gm_M06.wav
- normalised_stimuli/AWM_gm_M07.wav
- normalised_stimuli/AWM_gm_M08.wav
- normalised_stimuli/AWM_gm_M10.wav
- normalised_stimuli/AWM_gm_M11.wav
- normalised_stimuli/AWM_gm_M12.wav
- normalised_stimuli/AWM_gm_M13.wav
- normalised_stimuli/AWM_gm_M14.wav
- normalised_stimuli/AWM_gm_M15.wav
- normalised_stimuli/AWM_gm_M16.wav
- normalised_stimuli/AWM_gm_M17.wav
- normalised_stimuli/AWM_gm_M18.wav
- normalised_stimuli/AWM_gm_M19.wav
- normalised_stimuli/AWM_gm_M20.wav
- normalised_stimuli/AWM_gm_M21.wav
- normalised_stimuli/AWM_gm_M22.wav
- normalised_stimuli/AWM_gm_M23.wav
- normalised_stimuli/AWM_MLS27.wav
- normalised_stimuli/AWM_MON02.wav
- normalised_stimuli/AWM_PMG30.wav
- normalised_stimuli/AWM_PPD02.wav
- normalised_stimuli/AWM_SDH27.wav
- normalised_stimuli/AWM_SSN18.wav
- normalised_stimuli/AWM_WMS16.wav
- normalised_stimuli/RSF_ARD22.wav
- normalised_stimuli/RSF_CFY08.wav
- normalised_stimuli/RSF_CMN17.wav
- normalised_stimuli/RSF_DGA30.wav
- normalised_stimuli/RSF_DKY26.wav
- normalised_stimuli/RSF_gm_F02.wav
- normalised_stimuli/RSF_gm_F03.wav
- normalised_stimuli/RSF_gm_F04.wav
- normalised_stimuli/RSF_gm_F05.wav
- normalised_stimuli/RSF_gm_F06.wav
- normalised_stimuli/RSF_gm_F08.wav
- normalised_stimuli/RSF_gm_F09.wav
- normalised_stimuli/RSF_gm_F10.wav
- normalised_stimuli/RSF_gm_F11.wav
- normalised_stimuli/RSF_gm_F14.wav
- normalised_stimuli/RSF_gm_F15.wav
- normalised_stimuli/RSF_gm_F16.wav
- normalised_stimuli/RSF_gm_F17.wav
- normalised_stimuli/RSF_gm_F18.wav
- normalised_stimuli/RSF_gm_F22.wav
- normalised_stimuli/RSF_gm_F23.wav
- normalised_stimuli/RSF_gm_F24.wav
- normalised_stimuli/RSF_JJE21.wav
- normalised_stimuli/RSF_JRA04.wav
- normalised_stimuli/RSF_KDE26.wav
- normalised_stimuli/RSF_MKY08.wav
- normalised_stimuli/RSF_NGE07.wav
- normalised_stimuli/RSF_SGN09.wav
- normalised_stimuli/RSF_SHA04.wav
- normalised_stimuli/RSF_TRE11.wav
- normalised_stimuli/RSM_AMS16.wav
- normalised_stimuli/RSM_APW26.wav
- normalised_stimuli/RSM_DLS16.wav
- normalised_stimuli/RSM_gm_M01.wav
- normalised_stimuli/RSM_gm_M03.wav
- normalised_stimuli/RSM_gm_M04.wav
- normalised_stimuli/RSM_gm_M06.wav
- normalised_stimuli/RSM_gm_M07.wav
- normalised_stimuli/RSM_gm_M08.wav
- normalised_stimuli/RSM_gm_M10.wav
- normalised_stimuli/RSM_gm_M11.wav
- normalised_stimuli/RSM_gm_M12.wav
- normalised_stimuli/RSM_gm_M13.wav
- normalised_stimuli/RSM_gm_M14.wav
- normalised_stimuli/RSM_gm_M15.wav
- normalised_stimuli/RSM_gm_M16.wav
- normalised_stimuli/RSM_gm_M17.wav
- normalised_stimuli/RSM_gm_M18.wav
- normalised_stimuli/RSM_gm_M19.wav
- normalised_stimuli/RSM_gm_M20.wav
- normalised_stimuli/RSM_gm_M21.wav
- normalised_stimuli/RSM_gm_M22.wav
- normalised_stimuli/RSM_gm_M23.wav
- normalised_stimuli/RSM_MLS27.wav
- normalised_stimuli/RSM_MON02.wav
- normalised_stimuli/RSM_PMG30.wav
- normalised_stimuli/RSM_PPD02.wav
- normalised_stimuli/RSM_SDH27.wav
- normalised_stimuli/RSM_SSN18.wav
- normalised_stimuli/RSM_WMS16.wav
- normalised_stimuli/RWF_ARD22.wav
- normalised_stimuli/RWF_CFY08.wav
- normalised_stimuli/RWF_CMN17.wav
- normalised_stimuli/RWF_DGA30.wav
- normalised_stimuli/RWF_DKY26.wav
- normalised_stimuli/RWF_gm_F02.wav
- normalised_stimuli/RWF_gm_F03.wav
- normalised_stimuli/RWF_gm_F04.wav
- normalised_stimuli/RWF_gm_F05.wav
- normalised_stimuli/RWF_gm_F06.wav
- normalised_stimuli/RWF_gm_F08.wav
- normalised_stimuli/RWF_gm_F09.wav
- normalised_stimuli/RWF_gm_F10.wav
- normalised_stimuli/RWF_gm_F11.wav
- normalised_stimuli/RWF_gm_F14.wav
- normalised_stimuli/RWF_gm_F15.wav
- normalised_stimuli/RWF_gm_F16.wav
- normalised_stimuli/RWF_gm_F17.wav
- normalised_stimuli/RWF_gm_F18.wav
- normalised_stimuli/RWF_gm_F22.wav
- normalised_stimuli/RWF_gm_F23.wav
- normalised_stimuli/RWF_gm_F24.wav
- normalised_stimuli/RWF_JJE21.wav
- normalised_stimuli/RWF_JRA04.wav
- normalised_stimuli/RWF_KDE26.wav
- normalised_stimuli/RWF_MKY08.wav
- normalised_stimuli/RWF_NGE07.wav
- normalised_stimuli/RWF_SGN09.wav
- normalised_stimuli/RWF_SHA04.wav
- normalised_stimuli/RWF_TRE11.wav
- normalised_stimuli/RWM_AMS16.wav
- normalised_stimuli/RWM_APW26.wav
- normalised_stimuli/RWM_DLS16.wav
- normalised_stimuli/RWM_gm_M01.wav
- normalised_stimuli/RWM_gm_M03.wav
- normalised_stimuli/RWM_gm_M04.wav
- normalised_stimuli/RWM_gm_M06.wav
- normalised_stimuli/RWM_gm_M07.wav
- normalised_stimuli/RWM_gm_M08.wav
- normalised_stimuli/RWM_gm_M10.wav
- normalised_stimuli/RWM_gm_M11.wav
- normalised_stimuli/RWM_gm_M12.wav
- normalised_stimuli/RWM_gm_M13.wav
- normalised_stimuli/RWM_gm_M14.wav
- normalised_stimuli/RWM_gm_M15.wav
- normalised_stimuli/RWM_gm_M16.wav
- normalised_stimuli/RWM_gm_M17.wav
- normalised_stimuli/RWM_gm_M18.wav
- normalised_stimuli/RWM_gm_M19.wav
- normalised_stimuli/RWM_gm_M20.wav
- normalised_stimuli/RWM_gm_M21.wav
- normalised_stimuli/RWM_gm_M22.wav
- normalised_stimuli/RWM_gm_M23.wav
- normalised_stimuli/RWM_MLS27.wav
- normalised_stimuli/RWM_MON02.wav
- normalised_stimuli/RWM_PMG30.wav
- normalised_stimuli/RWM_PPD02.wav
- normalised_stimuli/RWM_SDH27.wav
- normalised_stimuli/RWM_SSN18.wav
- normalised_stimuli/RWM_WMS16.wav
- normalised_stimuli/voice_code_legend.txt
