# Supplementary material for: Judgements of a speaker’s personality are correlated across differing content and stimulus type
Source: PLoS One. 2018 Oct 4;13(10):e0204991. doi: 10.1371/journal.pone.0204991 (PMC6171871; doi:10.1371/journal.pone.0204991)
Supplement: S1 Stimuli — (ZIP) [file pone.0204991.s005.zip › normalised_stimuli/voice_code_legend.txt]

Voice Code legend:

ASF - Ambiguous Sentence Female Voice
ASM - Ambiguous Sentence Male Voice
AWF - Ambiguous Word Female Voice
AWM - Ambiguous Word Male Voice
RSF - Relevant Sentence Female Voice
RSM - Relevant Sentence Male Voice
RWF - Relevant Word Female Voice
RWM - Relevant Word Male Voice

everything after "_" is a specific code for each actor
